# Supplementary material for: Anchor Side Chains of Short Peptide Fragments Trigger Ligand-Exchange of Class II MHC Molecules
Source: PLoS One. 2008 Mar 19;3(3):e1814. doi: 10.1371/journal.pone.0001814 (PMC2265549; doi:10.1371/journal.pone.0001814)
Supplement: PDB_Coordinates S1 — The text file contains the calculated coordinates of the complex Ac-FR-NH2/HLA-DR1 in PDB-file format. For the docking of Ac-FR-NH2 the benzene ring of the phenylalanine residue and the backbone of the dipeptide were superimposed to the residue Y308 (located within the P1 pocket) and V309 of the HA306-318 peptide in the HA-306-318/HLA-DR1 crystal structure 1DLH. Subsequently, the complex was minimized using Tripos and the GROMACS force field. Chain A: HLA-DR1 α-chain (DRA*0101); chain B: HLA-DR1 β-chain (DRB1*0101); chain C: Ac-FR-NH2 (0.26 MB TXT) [file pone.0001814.s001.txt]

HEADER    MODEL OF HLA-DR1 COMPLEXED WITH Ac-FR-NH2                             
COMPND    HLA-DR1 (DRA, DRB1 0101) HUMAN CLASS II HISTOCOMPATIBILITY            
COMPND   2 PROTEIN (EXTRACELLULAR DOMAIN) COMPLEXED WITH Ac-FR-NH2              
COMPND   3 DIPEPTIDE                                                            
REMARK    GENERATED BY BERND RUPP                 19-DEC-07                     
REMARK   1 FOR THE DOCKING OF AC-FR-NH2 THE BENZENE RING OF THE PENHYLALANINE   
REMARK   2 RESIDUE AND THE BACKBONE OF THE DIPEPTIDE WERE SUPERIMPOSED TO THE   
REMARK   3 RESIDUE Y308 AND V309 OF THE HA306-318 PEPTIDE IN THE                
REMARK   4 HA306-3188/HLA-DR1 CRYSTAL STRUCTURE 1DLH. SUBSEQUENTLY, THE COMPLEX 
REMARK   5 WAS MINIMISED UNSING TRIPOS AND THE GROMACS FORCE FIELD.             
SEQRES   1 A  180  GLU GLU HIS VAL ILE ILE GLN ALA GLU PHE TYR LEU ASN          
SEQRES   2 A  180  PRO ASP GLN SER GLY GLU PHE MET PHE ASP PHE ASP GLY          
SEQRES   3 A  180  ASP GLU ILE PHE HIS VAL ASP MET ALA LYS LYS GLU THR          
SEQRES   4 A  180  VAL TRP ARG LEU GLU GLU PHE GLY ARG PHE ALA SER PHE          
SEQRES   5 A  180  GLU ALA GLN GLY ALA LEU ALA ASN ILE ALA VAL ASP LYS          
SEQRES   6 A  180  ALA ASN LEU GLU ILE MET THR LYS ARG SER ASN TYR THR          
SEQRES   7 A  180  PRO ILE THR ASN VAL PRO PRO GLU VAL THR VAL LEU THR          
SEQRES   8 A  180  ASN SER PRO VAL GLU LEU ARG GLU PRO ASN VAL LEU ILE          
SEQRES   9 A  180  CYS PHE ILE ASP LYS PHE THR PRO PRO VAL VAL ASN VAL          
SEQRES  10 A  180  THR TRP LEU ARG ASN GLY LYS PRO VAL THR THR GLY VAL          
SEQRES  11 A  180  SER GLU THR VAL PHE LEU PRO ARG GLU ASP HIS LEU PHE          
SEQRES  12 A  180  ARG LYS PHE HIS TYR LEU PRO PHE LEU PRO SER THR GLU          
SEQRES  13 A  180  ASP VAL TYR ASP CYS ARG VAL GLU HIS TRP GLY LEU ASP          
SEQRES  14 A  180  GLU PRO LEU LEU LYS HIS TRP GLU PHE ASP ALA                  
SEQRES   1 B  188  THR ARG PRO ARG PHE LEU TRP GLN LEU LYS PHE GLU CYS          
SEQRES   2 B  188  HIS PHE PHE ASN GLY THR GLU ARG VAL ARG LEU LEU GLU          
SEQRES   3 B  188  ARG CYS ILE TYR ASN GLN GLU GLU SER VAL ARG PHE ASP          
SEQRES   4 B  188  SER ASP VAL GLY GLU TYR ARG ALA VAL THR GLU LEU GLY          
SEQRES   5 B  188  ARG PRO ASP ALA GLU TYR TRP ASN SER GLN LYS ASP LEU          
SEQRES   6 B  188  LEU GLU GLN ARG ARG ALA ALA VAL ASP THR TYR CYS ARG          
SEQRES   7 B  188  HIS ASN TYR GLY VAL GLY GLU SER PHE THR VAL GLN ARG          
SEQRES   8 B  188  ARG VAL GLU PRO LYS VAL THR VAL TYR PRO SER LYS THR          
SEQRES   9 B  188  GLN PRO LEU GLN HIS HIS ASN LEU LEU VAL CYS SER VAL          
SEQRES  10 B  188  SER GLY PHE TYR PRO GLY SER ILE GLU VAL ARG TRP PHE          
SEQRES  11 B  188  ARG ASN GLY GLN GLU GLU LYS ALA GLY VAL VAL SER THR          
SEQRES  12 B  188  GLY LEU ILE GLN ASN GLY ASP TRP THR PHE GLN THR LEU          
SEQRES  13 B  188  VAL MET LEU GLU THR VAL PRO ARG SER GLY GLU VAL TYR          
SEQRES  14 B  188  THR CYS GLN VAL GLU HIS PRO SER VAL THR SER PRO LEU          
SEQRES  15 B  188  THR VAL GLU TRP ARG ALA                                      
SEQRES   1 C    4  ACE PHE ARG NH2                                              
SSBOND   1 CYS A  107    CYS A  163                                             
SSBOND   2 CYS B   15    CYS B   79                                             
SSBOND   3 CYS B  117    CYS B  173                                             
ATOM      1  N   GLU A   3      41.100  33.510  54.820  1.00  0.00           N  
ATOM      2  CA  GLU A   3      40.760  34.940  54.740  1.00  0.00           C  
ATOM      3  C   GLU A   3      39.390  35.200  54.120  1.00  0.00           C  
ATOM      4  O   GLU A   3      38.960  34.480  53.220  1.00  0.00           O  
ATOM      5  CB  GLU A   3      41.830  35.780  54.010  1.00  0.00           C  
ATOM      6  CG  GLU A   3      42.270  35.350  52.600  1.00  0.00           C  
ATOM      7  CD  GLU A   3      43.320  34.240  52.540  1.00  0.00           C  
ATOM      8  OE1 GLU A   3      43.970  33.960  53.570  1.00  0.00           O  
ATOM      9  OE2 GLU A   3      43.500  33.660  51.450  1.00  0.00           O  
ATOM     10  N   GLU A   4      38.760  36.270  54.590  1.00  0.00           N  
ATOM     11  CA  GLU A   4      37.410  36.710  54.180  1.00  0.00           C  
ATOM     12  C   GLU A   4      37.390  37.430  52.820  1.00  0.00           C  
ATOM     13  O   GLU A   4      36.990  36.830  51.830  1.00  0.00           O  
ATOM     14  CB  GLU A   4      36.750  37.560  55.280  1.00  0.00           C  
ATOM     15  CG  GLU A   4      36.580  36.830  56.620  1.00  0.00           C  
ATOM     16  CD  GLU A   4      35.730  37.590  57.650  1.00  0.00           C  
ATOM     17  OE1 GLU A   4      35.640  38.840  57.580  1.00  0.00           O  
ATOM     18  OE2 GLU A   4      35.130  36.910  58.500  1.00  0.00           O  
ATOM     19  N   HIS A   5      37.830  38.700  52.800  1.00  0.00           N  
ATOM     20  CA  HIS A   5      37.850  39.560  51.590  1.00  0.00           C  
ATOM     21  C   HIS A   5      39.270  40.100  51.320  1.00  0.00           C  
ATOM     22  O   HIS A   5      40.050  40.290  52.250  1.00  0.00           O  
ATOM     23  CB  HIS A   5      36.880  40.750  51.740  1.00  0.00           C  
ATOM     24  CG  HIS A   5      35.540  40.420  52.410  1.00  0.00           C  
ATOM     25  ND1 HIS A   5      34.460  39.860  51.870  1.00  0.00           N  
ATOM     26  CD2 HIS A   5      35.310  40.540  53.720  1.00  0.00           C  
ATOM     27  CE1 HIS A   5      33.590  39.600  52.850  1.00  0.00           C  
ATOM     28  NE2 HIS A   5      34.120  40.020  53.990  1.00  0.00           N  
ATOM     29  N   VAL A   6      39.580  40.310  50.040  1.00  0.00           N  
ATOM     30  CA  VAL A   6      40.920  40.770  49.580  1.00  0.00           C  
ATOM     31  C   VAL A   6      40.830  41.990  48.630  1.00  0.00           C  
ATOM     32  O   VAL A   6      40.180  41.960  47.590  1.00  0.00           O  
ATOM     33  CB  VAL A   6      41.720  39.610  48.950  1.00  0.00           C  
ATOM     34  CG1 VAL A   6      43.150  40.020  48.550  1.00  0.00           C  
ATOM     35  CG2 VAL A   6      41.850  38.410  49.900  1.00  0.00           C  
ATOM     36  N   ILE A   7      41.680  42.970  48.940  1.00  0.00           N  
ATOM     37  CA  ILE A   7      41.810  44.240  48.180  1.00  0.00           C  
ATOM     38  C   ILE A   7      43.220  44.360  47.560  1.00  0.00           C  
ATOM     39  O   ILE A   7      44.210  44.560  48.260  1.00  0.00           O  
ATOM     40  CB  ILE A   7      41.520  45.460  49.080  1.00  0.00           C  
ATOM     41  CG1 ILE A   7      40.220  45.280  49.880  1.00  0.00           C  
ATOM     42  CG2 ILE A   7      41.420  46.740  48.220  1.00  0.00           C  
ATOM     43  CD  ILE A   7      40.170  46.130  51.150  1.00  0.00           C  
ATOM     44  N   ILE A   8      43.240  44.410  46.230  1.00  0.00           N  
ATOM     45  CA  ILE A   8      44.490  44.430  45.430  1.00  0.00           C  
ATOM     46  C   ILE A   8      44.600  45.730  44.590  1.00  0.00           C  
ATOM     47  O   ILE A   8      43.610  46.300  44.150  1.00  0.00           O  
ATOM     48  CB  ILE A   8      44.570  43.170  44.550  1.00  0.00           C  
ATOM     49  CG1 ILE A   8      44.410  41.890  45.400  1.00  0.00           C  
ATOM     50  CG2 ILE A   8      45.900  43.090  43.780  1.00  0.00           C  
ATOM     51  CD  ILE A   8      43.940  40.670  44.610  1.00  0.00           C  
ATOM     52  N   GLN A   9      45.830  46.240  44.540  1.00  0.00           N  
ATOM     53  CA  GLN A   9      46.250  47.300  43.590  1.00  0.00           C  
ATOM     54  C   GLN A   9      47.250  46.690  42.590  1.00  0.00           C  
ATOM     55  O   GLN A   9      48.050  45.820  42.950  1.00  0.00           O  
ATOM     56  CB  GLN A   9      46.910  48.450  44.360  1.00  0.00           C  
ATOM     57  CG  GLN A   9      47.190  49.690  43.500  1.00  0.00           C  
ATOM     58  CD  GLN A   9      47.860  50.830  44.290  1.00  0.00           C  
ATOM     59  OE1 GLN A   9      47.260  51.520  45.110  1.00  0.00           O  
ATOM     60  NE2 GLN A   9      49.060  51.170  43.910  1.00  0.00           N  
ATOM     61  N   ALA A  10      47.080  47.070  41.330  1.00  0.00           N  
ATOM     62  CA  ALA A  10      47.970  46.630  40.230  1.00  0.00           C  
ATOM     63  C   ALA A  10      48.230  47.680  39.140  1.00  0.00           C  
ATOM     64  O   ALA A  10      47.340  48.070  38.390  1.00  0.00           O  
ATOM     65  CB  ALA A  10      47.440  45.330  39.610  1.00  0.00           C  
ATOM     66  N   GLU A  11      49.410  48.290  39.260  1.00  0.00           N  
ATOM     67  CA  GLU A  11      50.010  49.090  38.170  1.00  0.00           C  
ATOM     68  C   GLU A  11      51.120  48.350  37.390  1.00  0.00           C  
ATOM     69  O   GLU A  11      51.670  47.350  37.860  1.00  0.00           O  
ATOM     70  CB  GLU A  11      50.550  50.440  38.690  1.00  0.00           C  
ATOM     71  CG  GLU A  11      51.580  50.360  39.820  1.00  0.00           C  
ATOM     72  CD  GLU A  11      50.960  50.620  41.200  1.00  0.00           C  
ATOM     73  OE1 GLU A  11      51.280  51.670  41.800  1.00  0.00           O  
ATOM     74  OE2 GLU A  11      50.230  49.730  41.690  1.00  0.00           O  
ATOM     75  N   PHE A  12      51.210  48.710  36.110  1.00  0.00           N  
ATOM     76  CA  PHE A  12      52.310  48.280  35.210  1.00  0.00           C  
ATOM     77  C   PHE A  12      52.700  49.350  34.170  1.00  0.00           C  
ATOM     78  O   PHE A  12      51.860  50.110  33.710  1.00  0.00           O  
ATOM     79  CB  PHE A  12      52.020  46.950  34.500  1.00  0.00           C  
ATOM     80  CG  PHE A  12      51.030  47.000  33.340  1.00  0.00           C  
ATOM     81  CD1 PHE A  12      51.450  47.380  32.060  1.00  0.00           C  
ATOM     82  CD2 PHE A  12      49.730  46.520  33.510  1.00  0.00           C  
ATOM     83  CE1 PHE A  12      50.580  47.290  30.980  1.00  0.00           C  
ATOM     84  CE2 PHE A  12      48.870  46.430  32.430  1.00  0.00           C  
ATOM     85  CZ  PHE A  12      49.290  46.820  31.160  1.00  0.00           C  
ATOM     86  N   TYR A  13      53.980  49.320  33.790  1.00  0.00           N  
ATOM     87  CA  TYR A  13      54.500  50.030  32.600  1.00  0.00           C  
ATOM     88  C   TYR A  13      55.240  49.050  31.660  1.00  0.00           C  
ATOM     89  O   TYR A  13      55.940  48.140  32.110  1.00  0.00           O  
ATOM     90  CB  TYR A  13      55.420  51.190  33.010  1.00  0.00           C  
ATOM     91  CG  TYR A  13      55.680  52.160  31.850  1.00  0.00           C  
ATOM     92  CD1 TYR A  13      54.860  53.270  31.670  1.00  0.00           C  
ATOM     93  CD2 TYR A  13      56.700  51.910  30.940  1.00  0.00           C  
ATOM     94  CE1 TYR A  13      55.080  54.140  30.610  1.00  0.00           C  
ATOM     95  CE2 TYR A  13      56.910  52.770  29.870  1.00  0.00           C  
ATOM     96  CZ  TYR A  13      56.120  53.900  29.720  1.00  0.00           C  
ATOM     97  OH  TYR A  13      56.510  54.840  28.810  1.00  0.00           O  
ATOM     98  N   LEU A  14      55.040  49.270  30.360  1.00  0.00           N  
ATOM     99  CA  LEU A  14      55.540  48.400  29.280  1.00  0.00           C  
ATOM    100  C   LEU A  14      56.340  49.130  28.180  1.00  0.00           C  
ATOM    101  O   LEU A  14      55.960  50.180  27.670  1.00  0.00           O  
ATOM    102  CB  LEU A  14      54.310  47.680  28.710  1.00  0.00           C  
ATOM    103  CG  LEU A  14      54.550  46.660  27.580  1.00  0.00           C  
ATOM    104  CD1 LEU A  14      55.380  45.450  28.030  1.00  0.00           C  
ATOM    105  CD2 LEU A  14      53.190  46.180  27.080  1.00  0.00           C  
ATOM    106  N   ASN A  15      57.420  48.450  27.790  1.00  0.00           N  
ATOM    107  CA  ASN A  15      58.350  48.790  26.690  1.00  0.00           C  
ATOM    108  C   ASN A  15      58.430  47.640  25.650  1.00  0.00           C  
ATOM    109  O   ASN A  15      58.190  46.490  26.010  1.00  0.00           O  
ATOM    110  CB  ASN A  15      59.750  49.000  27.250  1.00  0.00           C  
ATOM    111  CG  ASN A  15      59.970  50.320  28.000  1.00  0.00           C  
ATOM    112  OD1 ASN A  15      59.270  50.710  28.920  1.00  0.00           O  
ATOM    113  ND2 ASN A  15      61.000  51.030  27.580  1.00  0.00           N  
ATOM    114  N   PRO A  16      58.810  47.940  24.390  1.00  0.00           N  
ATOM    115  CA  PRO A  16      59.000  49.290  23.800  1.00  0.00           C  
ATOM    116  C   PRO A  16      57.710  50.060  23.470  1.00  0.00           C  
ATOM    117  O   PRO A  16      57.740  51.070  22.780  1.00  0.00           O  
ATOM    118  CB  PRO A  16      59.770  49.040  22.500  1.00  0.00           C  
ATOM    119  CG  PRO A  16      60.520  47.740  22.780  1.00  0.00           C  
ATOM    120  CD  PRO A  16      59.460  46.940  23.530  1.00  0.00           C  
ATOM    121  N   ASP A  17      56.570  49.550  23.950  1.00  0.00           N  
ATOM    122  CA  ASP A  17      55.240  50.180  23.820  1.00  0.00           C  
ATOM    123  C   ASP A  17      55.150  51.640  24.310  1.00  0.00           C  
ATOM    124  O   ASP A  17      54.580  52.480  23.600  1.00  0.00           O  
ATOM    125  CB  ASP A  17      54.250  49.320  24.610  1.00  0.00           C  
ATOM    126  CG  ASP A  17      54.110  47.900  24.060  1.00  0.00           C  
ATOM    127  OD1 ASP A  17      55.070  47.120  24.240  1.00  0.00           O  
ATOM    128  OD2 ASP A  17      53.040  47.630  23.480  1.00  0.00           O  
ATOM    129  N   GLN A  18      55.830  51.920  25.420  1.00  0.00           N  
ATOM    130  CA  GLN A  18      55.810  53.200  26.170  1.00  0.00           C  
ATOM    131  C   GLN A  18      54.430  53.510  26.800  1.00  0.00           C  
ATOM    132  O   GLN A  18      54.060  54.660  27.050  1.00  0.00           O  
ATOM    133  CB  GLN A  18      56.340  54.380  25.340  1.00  0.00           C  
ATOM    134  CG  GLN A  18      57.800  54.210  24.920  1.00  0.00           C  
ATOM    135  CD  GLN A  18      58.230  55.390  24.050  1.00  0.00           C  
ATOM    136  OE1 GLN A  18      58.890  56.320  24.480  1.00  0.00           O  
ATOM    137  NE2 GLN A  18      57.930  55.310  22.770  1.00  0.00           N  
ATOM    138  N   SER A  19      53.790  52.430  27.250  1.00  0.00           N  
ATOM    139  CA  SER A  19      52.410  52.420  27.770  1.00  0.00           C  
ATOM    140  C   SER A  19      52.310  51.920  29.220  1.00  0.00           C  
ATOM    141  O   SER A  19      53.170  51.170  29.690  1.00  0.00           O  
ATOM    142  CB  SER A  19      51.510  51.570  26.870  1.00  0.00           C  
ATOM    143  OG  SER A  19      51.960  50.210  26.820  1.00  0.00           O  
ATOM    144  N   GLY A  20      51.310  52.440  29.930  1.00  0.00           N  
ATOM    145  CA  GLY A  20      51.050  52.090  31.350  1.00  0.00           C  
ATOM    146  C   GLY A  20      49.560  52.020  31.750  1.00  0.00           C  
ATOM    147  O   GLY A  20      48.760  52.880  31.380  1.00  0.00           O  
ATOM    148  N   GLU A  21      49.290  51.080  32.660  1.00  0.00           N  
ATOM    149  CA  GLU A  21      47.970  50.860  33.280  1.00  0.00           C  
ATOM    150  C   GLU A  21      48.060  50.870  34.810  1.00  0.00           C  
ATOM    151  O   GLU A  21      48.980  50.290  35.400  1.00  0.00           O  
ATOM    152  CB  GLU A  21      47.380  49.520  32.810  1.00  0.00           C  
ATOM    153  CG  GLU A  21      45.940  49.260  33.280  1.00  0.00           C  
ATOM    154  CD  GLU A  21      45.440  47.850  32.940  1.00  0.00           C  
ATOM    155  OE1 GLU A  21      44.810  47.690  31.880  1.00  0.00           O  
ATOM    156  OE2 GLU A  21      45.670  46.940  33.770  1.00  0.00           O  
ATOM    157  N   PHE A  22      47.100  51.550  35.430  1.00  0.00           N  
ATOM    158  CA  PHE A  22      46.850  51.530  36.880  1.00  0.00           C  
ATOM    159  C   PHE A  22      45.400  51.120  37.170  1.00  0.00           C  
ATOM    160  O   PHE A  22      44.460  51.770  36.700  1.00  0.00           O  
ATOM    161  CB  PHE A  22      47.120  52.920  37.480  1.00  0.00           C  
ATOM    162  CG  PHE A  22      47.030  52.940  39.010  1.00  0.00           C  
ATOM    163  CD1 PHE A  22      45.790  53.030  39.650  1.00  0.00           C  
ATOM    164  CD2 PHE A  22      48.190  52.890  39.770  1.00  0.00           C  
ATOM    165  CE1 PHE A  22      45.720  53.060  41.030  1.00  0.00           C  
ATOM    166  CE2 PHE A  22      48.120  52.910  41.160  1.00  0.00           C  
ATOM    167  CZ  PHE A  22      46.880  52.990  41.790  1.00  0.00           C  
ATOM    168  N   MET A  23      45.250  50.030  37.930  1.00  0.00           N  
ATOM    169  CA  MET A  23      43.920  49.510  38.330  1.00  0.00           C  
ATOM    170  C   MET A  23      43.840  48.930  39.750  1.00  0.00           C  
ATOM    171  O   MET A  23      44.850  48.530  40.350  1.00  0.00           O  
ATOM    172  CB  MET A  23      43.390  48.520  37.280  1.00  0.00           C  
ATOM    173  CG  MET A  23      44.220  47.240  37.070  1.00  0.00           C  
ATOM    174  SD  MET A  23      44.100  46.000  38.410  1.00  0.00           S  
ATOM    175  CE  MET A  23      42.410  45.470  38.260  1.00  0.00           C  
ATOM    176  N   PHE A  24      42.610  48.890  40.260  1.00  0.00           N  
ATOM    177  CA  PHE A  24      42.270  48.260  41.550  1.00  0.00           C  
ATOM    178  C   PHE A  24      41.330  47.050  41.420  1.00  0.00           C  
ATOM    179  O   PHE A  24      40.310  47.110  40.750  1.00  0.00           O  
ATOM    180  CB  PHE A  24      41.600  49.300  42.460  1.00  0.00           C  
ATOM    181  CG  PHE A  24      42.560  49.760  43.560  1.00  0.00           C  
ATOM    182  CD1 PHE A  24      43.420  50.820  43.320  1.00  0.00           C  
ATOM    183  CD2 PHE A  24      42.530  49.140  44.800  1.00  0.00           C  
ATOM    184  CE1 PHE A  24      44.270  51.260  44.330  1.00  0.00           C  
ATOM    185  CE2 PHE A  24      43.380  49.580  45.810  1.00  0.00           C  
ATOM    186  CZ  PHE A  24      44.260  50.620  45.570  1.00  0.00           C  
ATOM    187  N   ASP A  25      41.620  46.050  42.250  1.00  0.00           N  
ATOM    188  CA  ASP A  25      40.900  44.760  42.310  1.00  0.00           C  
ATOM    189  C   ASP A  25      40.370  44.460  43.720  1.00  0.00           C  
ATOM    190  O   ASP A  25      40.970  44.830  44.730  1.00  0.00           O  
ATOM    191  CB  ASP A  25      41.880  43.670  41.860  1.00  0.00           C  
ATOM    192  CG  ASP A  25      41.240  42.280  41.710  1.00  0.00           C  
ATOM    193  OD1 ASP A  25      41.090  41.590  42.740  1.00  0.00           O  
ATOM    194  OD2 ASP A  25      41.000  41.880  40.560  1.00  0.00           O  
ATOM    195  N   PHE A  26      39.150  43.920  43.750  1.00  0.00           N  
ATOM    196  CA  PHE A  26      38.540  43.320  44.940  1.00  0.00           C  
ATOM    197  C   PHE A  26      38.030  41.900  44.620  1.00  0.00           C  
ATOM    198  O   PHE A  26      37.200  41.710  43.730  1.00  0.00           O  
ATOM    199  CB  PHE A  26      37.390  44.210  45.450  1.00  0.00           C  
ATOM    200  CG  PHE A  26      36.700  43.670  46.700  1.00  0.00           C  
ATOM    201  CD1 PHE A  26      37.230  43.940  47.960  1.00  0.00           C  
ATOM    202  CD2 PHE A  26      35.520  42.950  46.590  1.00  0.00           C  
ATOM    203  CE1 PHE A  26      36.570  43.500  49.100  1.00  0.00           C  
ATOM    204  CE2 PHE A  26      34.850  42.520  47.730  1.00  0.00           C  
ATOM    205  CZ  PHE A  26      35.380  42.790  48.980  1.00  0.00           C  
ATOM    206  N   ASP A  27      38.610  40.940  45.330  1.00  0.00           N  
ATOM    207  CA  ASP A  27      38.330  39.490  45.210  1.00  0.00           C  
ATOM    208  C   ASP A  27      38.360  38.870  43.780  1.00  0.00           C  
ATOM    209  O   ASP A  27      37.970  37.720  43.590  1.00  0.00           O  
ATOM    210  CB  ASP A  27      36.980  39.170  45.890  1.00  0.00           C  
ATOM    211  CG  ASP A  27      36.940  39.280  47.420  1.00  0.00           C  
ATOM    212  OD1 ASP A  27      37.710  40.070  48.010  1.00  0.00           O  
ATOM    213  OD2 ASP A  27      36.070  38.600  48.000  1.00  0.00           O  
ATOM    214  N   GLY A  28      39.020  39.550  42.840  1.00  0.00           N  
ATOM    215  CA  GLY A  28      39.000  39.180  41.410  1.00  0.00           C  
ATOM    216  C   GLY A  28      38.490  40.270  40.440  1.00  0.00           C  
ATOM    217  O   GLY A  28      38.790  40.200  39.240  1.00  0.00           O  
ATOM    218  N   ASP A  29      37.630  41.160  40.930  1.00  0.00           N  
ATOM    219  CA  ASP A  29      36.960  42.190  40.120  1.00  0.00           C  
ATOM    220  C   ASP A  29      37.460  43.630  40.320  1.00  0.00           C  
ATOM    221  O   ASP A  29      37.620  44.110  41.440  1.00  0.00           O  
ATOM    222  CB  ASP A  29      35.450  42.120  40.380  1.00  0.00           C  
ATOM    223  CG  ASP A  29      34.730  41.170  39.420  1.00  0.00           C  
ATOM    224  OD1 ASP A  29      34.410  41.610  38.300  1.00  0.00           O  
ATOM    225  OD2 ASP A  29      34.460  40.020  39.800  1.00  0.00           O  
ATOM    226  N   GLU A  30      37.480  44.350  39.200  1.00  0.00           N  
ATOM    227  CA  GLU A  30      37.940  45.760  39.110  1.00  0.00           C  
ATOM    228  C   GLU A  30      37.000  46.740  39.840  1.00  0.00           C  
ATOM    229  O   GLU A  30      35.820  46.860  39.540  1.00  0.00           O  
ATOM    230  CB  GLU A  30      38.030  46.170  37.640  1.00  0.00           C  
ATOM    231  CG  GLU A  30      38.720  47.520  37.420  1.00  0.00           C  
ATOM    232  CD  GLU A  30      38.010  48.350  36.340  1.00  0.00           C  
ATOM    233  OE1 GLU A  30      38.020  47.950  35.160  1.00  0.00           O  
ATOM    234  OE2 GLU A  30      37.380  49.360  36.720  1.00  0.00           O  
ATOM    235  N   ILE A  31      37.570  47.430  40.820  1.00  0.00           N  
ATOM    236  CA  ILE A  31      36.910  48.570  41.510  1.00  0.00           C  
ATOM    237  C   ILE A  31      36.920  49.800  40.570  1.00  0.00           C  
ATOM    238  O   ILE A  31      35.870  50.370  40.280  1.00  0.00           O  
ATOM    239  CB  ILE A  31      37.580  48.890  42.860  1.00  0.00           C  
ATOM    240  CG1 ILE A  31      37.850  47.630  43.690  1.00  0.00           C  
ATOM    241  CG2 ILE A  31      36.660  49.830  43.650  1.00  0.00           C  
ATOM    242  CD  ILE A  31      38.860  47.820  44.830  1.00  0.00           C  
ATOM    243  N   PHE A  32      38.100  50.070  40.000  1.00  0.00           N  
ATOM    244  CA  PHE A  32      38.360  51.170  39.040  1.00  0.00           C  
ATOM    245  C   PHE A  32      39.710  51.000  38.320  1.00  0.00           C  
ATOM    246  O   PHE A  32      40.630  50.350  38.820  1.00  0.00           O  
ATOM    247  CB  PHE A  32      38.340  52.550  39.720  1.00  0.00           C  
ATOM    248  CG  PHE A  32      39.540  52.840  40.640  1.00  0.00           C  
ATOM    249  CD1 PHE A  32      40.590  53.610  40.160  1.00  0.00           C  
ATOM    250  CD2 PHE A  32      39.570  52.360  41.940  1.00  0.00           C  
ATOM    251  CE1 PHE A  32      41.670  53.910  40.990  1.00  0.00           C  
ATOM    252  CE2 PHE A  32      40.630  52.660  42.770  1.00  0.00           C  
ATOM    253  CZ  PHE A  32      41.680  53.430  42.300  1.00  0.00           C  
ATOM    254  N   HIS A  33      39.780  51.630  37.140  1.00  0.00           N  
ATOM    255  CA  HIS A  33      41.050  51.890  36.440  1.00  0.00           C  
ATOM    256  C   HIS A  33      41.300  53.400  36.220  1.00  0.00           C  
ATOM    257  O   HIS A  33      40.390  54.230  36.310  1.00  0.00           O  
ATOM    258  CB  HIS A  33      41.110  51.100  35.130  1.00  0.00           C  
ATOM    259  CG  HIS A  33      40.500  51.770  33.890  1.00  0.00           C  
ATOM    260  ND1 HIS A  33      39.230  51.730  33.500  1.00  0.00           N  
ATOM    261  CD2 HIS A  33      41.220  52.270  32.880  1.00  0.00           C  
ATOM    262  CE1 HIS A  33      39.180  52.200  32.250  1.00  0.00           C  
ATOM    263  NE2 HIS A  33      40.410  52.520  31.860  1.00  0.00           N  
ATOM    264  N   VAL A  34      42.570  53.720  36.000  1.00  0.00           N  
ATOM    265  CA  VAL A  34      43.010  55.090  35.660  1.00  0.00           C  
ATOM    266  C   VAL A  34      43.370  55.190  34.160  1.00  0.00           C  
ATOM    267  O   VAL A  34      44.320  54.570  33.670  1.00  0.00           O  
ATOM    268  CB  VAL A  34      44.130  55.580  36.600  1.00  0.00           C  
ATOM    269  CG1 VAL A  34      44.660  56.970  36.220  1.00  0.00           C  
ATOM    270  CG2 VAL A  34      43.620  55.650  38.040  1.00  0.00           C  
ATOM    271  N   ASP A  35      42.440  55.820  33.450  1.00  0.00           N  
ATOM    272  CA  ASP A  35      42.590  56.170  32.020  1.00  0.00           C  
ATOM    273  C   ASP A  35      43.610  57.310  31.830  1.00  0.00           C  
ATOM    274  O   ASP A  35      43.360  58.460  32.170  1.00  0.00           O  
ATOM    275  CB  ASP A  35      41.220  56.550  31.450  1.00  0.00           C  
ATOM    276  CG  ASP A  35      41.200  56.770  29.930  1.00  0.00           C  
ATOM    277  OD1 ASP A  35      42.160  57.360  29.390  1.00  0.00           O  
ATOM    278  OD2 ASP A  35      40.230  56.320  29.310  1.00  0.00           O  
ATOM    279  N   MET A  36      44.760  56.920  31.290  1.00  0.00           N  
ATOM    280  CA  MET A  36      45.900  57.830  31.040  1.00  0.00           C  
ATOM    281  C   MET A  36      45.600  59.020  30.110  1.00  0.00           C  
ATOM    282  O   MET A  36      46.060  60.130  30.360  1.00  0.00           O  
ATOM    283  CB  MET A  36      47.100  57.030  30.510  1.00  0.00           C  
ATOM    284  CG  MET A  36      47.520  55.890  31.450  1.00  0.00           C  
ATOM    285  SD  MET A  36      47.970  56.430  33.140  1.00  0.00           S  
ATOM    286  CE  MET A  36      47.830  54.880  33.990  1.00  0.00           C  
ATOM    287  N   ALA A  37      44.690  58.810  29.160  1.00  0.00           N  
ATOM    288  CA  ALA A  37      44.260  59.860  28.210  1.00  0.00           C  
ATOM    289  C   ALA A  37      43.270  60.860  28.850  1.00  0.00           C  
ATOM    290  O   ALA A  37      43.530  62.070  28.830  1.00  0.00           O  
ATOM    291  CB  ALA A  37      43.650  59.210  26.960  1.00  0.00           C  
ATOM    292  N   LYS A  38      42.240  60.330  29.510  1.00  0.00           N  
ATOM    293  CA  LYS A  38      41.230  61.120  30.250  1.00  0.00           C  
ATOM    294  C   LYS A  38      41.760  61.850  31.510  1.00  0.00           C  
ATOM    295  O   LYS A  38      41.360  62.980  31.790  1.00  0.00           O  
ATOM    296  CB  LYS A  38      40.090  60.210  30.730  1.00  0.00           C  
ATOM    297  CG  LYS A  38      39.130  59.690  29.660  1.00  0.00           C  
ATOM    298  CD  LYS A  38      38.140  58.770  30.350  1.00  0.00           C  
ATOM    299  CE  LYS A  38      37.100  58.160  29.410  1.00  0.00           C  
ATOM    300  NZ  LYS A  38      36.280  57.180  30.140  1.00  0.00           N  
ATOM    301  N   LYS A  39      42.620  61.150  32.260  1.00  0.00           N  
ATOM    302  CA  LYS A  39      43.160  61.530  33.580  1.00  0.00           C  
ATOM    303  C   LYS A  39      42.110  61.690  34.710  1.00  0.00           C  
ATOM    304  O   LYS A  39      42.160  62.580  35.560  1.00  0.00           O  
ATOM    305  CB  LYS A  39      44.140  62.710  33.450  1.00  0.00           C  
ATOM    306  CG  LYS A  39      45.440  62.240  32.790  1.00  0.00           C  
ATOM    307  CD  LYS A  39      46.460  63.370  32.590  1.00  0.00           C  
ATOM    308  CE  LYS A  39      47.830  62.830  32.170  1.00  0.00           C  
ATOM    309  NZ  LYS A  39      47.870  62.270  30.810  1.00  0.00           N  
ATOM    310  N   GLU A  40      41.200  60.710  34.710  1.00  0.00           N  
ATOM    311  CA  GLU A  40      40.080  60.570  35.670  1.00  0.00           C  
ATOM    312  C   GLU A  40      39.830  59.120  36.130  1.00  0.00           C  
ATOM    313  O   GLU A  40      40.210  58.160  35.470  1.00  0.00           O  
ATOM    314  CB  GLU A  40      38.780  61.190  35.100  1.00  0.00           C  
ATOM    315  CG  GLU A  40      38.290  60.550  33.800  1.00  0.00           C  
ATOM    316  CD  GLU A  40      37.050  61.250  33.230  1.00  0.00           C  
ATOM    317  OE1 GLU A  40      37.220  62.250  32.510  1.00  0.00           O  
ATOM    318  OE2 GLU A  40      35.940  60.730  33.460  1.00  0.00           O  
ATOM    319  N   THR A  41      39.190  59.020  37.290  1.00  0.00           N  
ATOM    320  CA  THR A  41      38.760  57.750  37.930  1.00  0.00           C  
ATOM    321  C   THR A  41      37.630  57.010  37.180  1.00  0.00           C  
ATOM    322  O   THR A  41      36.480  57.450  37.160  1.00  0.00           O  
ATOM    323  CB  THR A  41      38.340  57.960  39.400  1.00  0.00           C  
ATOM    324  OG1 THR A  41      37.450  59.080  39.540  1.00  0.00           O  
ATOM    325  CG2 THR A  41      39.580  58.120  40.280  1.00  0.00           C  
ATOM    326  N   VAL A  42      37.990  55.900  36.550  1.00  0.00           N  
ATOM    327  CA  VAL A  42      37.040  55.110  35.730  1.00  0.00           C  
ATOM    328  C   VAL A  42      36.710  53.750  36.380  1.00  0.00           C  
ATOM    329  O   VAL A  42      37.410  52.760  36.190  1.00  0.00           O  
ATOM    330  CB  VAL A  42      37.520  54.960  34.260  1.00  0.00           C  
ATOM    331  CG1 VAL A  42      36.410  54.360  33.380  1.00  0.00           C  
ATOM    332  CG2 VAL A  42      37.970  56.280  33.640  1.00  0.00           C  
ATOM    333  N   TRP A  43      35.650  53.780  37.160  1.00  0.00           N  
ATOM    334  CA  TRP A  43      35.080  52.620  37.890  1.00  0.00           C  
ATOM    335  C   TRP A  43      34.330  51.680  36.940  1.00  0.00           C  
ATOM    336  O   TRP A  43      33.510  52.130  36.130  1.00  0.00           O  
ATOM    337  CB  TRP A  43      34.100  53.100  38.980  1.00  0.00           C  
ATOM    338  CG  TRP A  43      34.620  54.300  39.800  1.00  0.00           C  
ATOM    339  CD1 TRP A  43      34.600  55.560  39.380  1.00  0.00           C  
ATOM    340  CD2 TRP A  43      35.460  54.250  40.900  1.00  0.00           C  
ATOM    341  NE1 TRP A  43      35.420  56.290  40.130  1.00  0.00           N  
ATOM    342  CE2 TRP A  43      35.980  55.520  41.050  1.00  0.00           C  
ATOM    343  CE3 TRP A  43      35.820  53.240  41.780  1.00  0.00           C  
ATOM    344  CZ2 TRP A  43      36.910  55.780  42.060  1.00  0.00           C  
ATOM    345  CZ3 TRP A  43      36.750  53.500  42.790  1.00  0.00           C  
ATOM    346  CH2 TRP A  43      37.300  54.770  42.920  1.00  0.00           C  
ATOM    347  N   ARG A  44      34.650  50.390  37.040  1.00  0.00           N  
ATOM    348  CA  ARG A  44      33.980  49.280  36.310  1.00  0.00           C  
ATOM    349  C   ARG A  44      32.430  49.340  36.310  1.00  0.00           C  
ATOM    350  O   ARG A  44      31.800  49.140  35.270  1.00  0.00           O  
ATOM    351  CB  ARG A  44      34.450  47.960  36.950  1.00  0.00           C  
ATOM    352  CG  ARG A  44      34.090  46.700  36.160  1.00  0.00           C  
ATOM    353  CD  ARG A  44      34.890  46.600  34.860  1.00  0.00           C  
ATOM    354  NE  ARG A  44      34.310  45.530  34.030  1.00  0.00           N  
ATOM    355  CZ  ARG A  44      33.680  45.710  32.860  1.00  0.00           C  
ATOM    356  NH1 ARG A  44      33.560  46.920  32.300  1.00  0.00           N  
ATOM    357  NH2 ARG A  44      33.160  44.660  32.220  1.00  0.00           N  
ATOM    358  N   LEU A  45      31.860  49.610  37.490  1.00  0.00           N  
ATOM    359  CA  LEU A  45      30.410  49.800  37.670  1.00  0.00           C  
ATOM    360  C   LEU A  45      30.090  51.230  38.120  1.00  0.00           C  
ATOM    361  O   LEU A  45      30.620  51.710  39.120  1.00  0.00           O  
ATOM    362  CB  LEU A  45      29.850  48.810  38.710  1.00  0.00           C  
ATOM    363  CG  LEU A  45      29.970  47.330  38.340  1.00  0.00           C  
ATOM    364  CD1 LEU A  45      29.520  46.480  39.530  1.00  0.00           C  
ATOM    365  CD2 LEU A  45      29.120  46.970  37.110  1.00  0.00           C  
ATOM    366  N   GLU A  46      29.070  51.800  37.480  1.00  0.00           N  
ATOM    367  CA  GLU A  46      28.630  53.190  37.750  1.00  0.00           C  
ATOM    368  C   GLU A  46      28.050  53.360  39.170  1.00  0.00           C  
ATOM    369  O   GLU A  46      28.220  54.400  39.810  1.00  0.00           O  
ATOM    370  CB  GLU A  46      27.620  53.590  36.670  1.00  0.00           C  
ATOM    371  CG  GLU A  46      27.520  55.110  36.530  1.00  0.00           C  
ATOM    372  CD  GLU A  46      26.490  55.490  35.460  1.00  0.00           C  
ATOM    373  OE1 GLU A  46      25.300  55.210  35.690  1.00  0.00           O  
ATOM    374  OE2 GLU A  46      26.880  56.080  34.420  1.00  0.00           O  
ATOM    375  N   GLU A  47      27.470  52.270  39.680  1.00  0.00           N  
ATOM    376  CA  GLU A  47      27.070  52.080  41.090  1.00  0.00           C  
ATOM    377  C   GLU A  47      28.140  52.450  42.140  1.00  0.00           C  
ATOM    378  O   GLU A  47      27.790  52.840  43.250  1.00  0.00           O  
ATOM    379  CB  GLU A  47      26.640  50.630  41.330  1.00  0.00           C  
ATOM    380  CG  GLU A  47      25.380  50.210  40.550  1.00  0.00           C  
ATOM    381  CD  GLU A  47      25.660  49.750  39.120  1.00  0.00           C  
ATOM    382  OE1 GLU A  47      25.720  50.610  38.220  1.00  0.00           O  
ATOM    383  OE2 GLU A  47      25.780  48.520  38.920  1.00  0.00           O  
ATOM    384  N   PHE A  48      29.420  52.250  41.790  1.00  0.00           N  
ATOM    385  CA  PHE A  48      30.580  52.670  42.620  1.00  0.00           C  
ATOM    386  C   PHE A  48      30.850  54.180  42.600  1.00  0.00           C  
ATOM    387  O   PHE A  48      30.920  54.800  43.660  1.00  0.00           O  
ATOM    388  CB  PHE A  48      31.860  51.940  42.200  1.00  0.00           C  
ATOM    389  CG  PHE A  48      31.830  50.410  42.260  1.00  0.00           C  
ATOM    390  CD1 PHE A  48      31.070  49.720  43.210  1.00  0.00           C  
ATOM    391  CD2 PHE A  48      32.580  49.700  41.330  1.00  0.00           C  
ATOM    392  CE1 PHE A  48      31.070  48.330  43.220  1.00  0.00           C  
ATOM    393  CE2 PHE A  48      32.570  48.320  41.340  1.00  0.00           C  
ATOM    394  CZ  PHE A  48      31.810  47.630  42.280  1.00  0.00           C  
ATOM    395  N   GLY A  49      30.800  54.760  41.390  1.00  0.00           N  
ATOM    396  CA  GLY A  49      31.140  56.180  41.090  1.00  0.00           C  
ATOM    397  C   GLY A  49      30.400  57.260  41.900  1.00  0.00           C  
ATOM    398  O   GLY A  49      30.810  58.420  41.930  1.00  0.00           O  
ATOM    399  N   ARG A  50      29.210  56.910  42.380  1.00  0.00           N  
ATOM    400  CA  ARG A  50      28.410  57.730  43.320  1.00  0.00           C  
ATOM    401  C   ARG A  50      29.080  57.960  44.700  1.00  0.00           C  
ATOM    402  O   ARG A  50      28.960  59.030  45.290  1.00  0.00           O  
ATOM    403  CB  ARG A  50      27.030  57.080  43.530  1.00  0.00           C  
ATOM    404  CG  ARG A  50      26.240  56.990  42.220  1.00  0.00           C  
ATOM    405  CD  ARG A  50      24.810  56.470  42.410  1.00  0.00           C  
ATOM    406  NE  ARG A  50      24.780  55.070  42.870  1.00  0.00           N  
ATOM    407  CZ  ARG A  50      24.320  54.020  42.170  1.00  0.00           C  
ATOM    408  NH1 ARG A  50      23.990  54.110  40.890  1.00  0.00           N  
ATOM    409  NH2 ARG A  50      24.130  52.840  42.780  1.00  0.00           N  
ATOM    410  N   PHE A  51      29.850  56.960  45.130  1.00  0.00           N  
ATOM    411  CA  PHE A  51      30.550  56.950  46.440  1.00  0.00           C  
ATOM    412  C   PHE A  51      32.090  56.980  46.310  1.00  0.00           C  
ATOM    413  O   PHE A  51      32.740  57.920  46.770  1.00  0.00           O  
ATOM    414  CB  PHE A  51      30.160  55.700  47.240  1.00  0.00           C  
ATOM    415  CG  PHE A  51      28.660  55.540  47.440  1.00  0.00           C  
ATOM    416  CD1 PHE A  51      27.930  54.700  46.610  1.00  0.00           C  
ATOM    417  CD2 PHE A  51      28.020  56.200  48.490  1.00  0.00           C  
ATOM    418  CE1 PHE A  51      26.570  54.510  46.830  1.00  0.00           C  
ATOM    419  CE2 PHE A  51      26.670  56.010  48.710  1.00  0.00           C  
ATOM    420  CZ  PHE A  51      25.940  55.160  47.880  1.00  0.00           C  
ATOM    421  N   ALA A  52      32.600  56.060  45.500  1.00  0.00           N  
ATOM    422  CA  ALA A  52      34.040  55.780  45.310  1.00  0.00           C  
ATOM    423  C   ALA A  52      34.870  56.880  44.630  1.00  0.00           C  
ATOM    424  O   ALA A  52      34.650  57.260  43.480  1.00  0.00           O  
ATOM    425  CB  ALA A  52      34.130  54.450  44.560  1.00  0.00           C  
ATOM    426  N   SER A  53      35.760  57.460  45.440  1.00  0.00           N  
ATOM    427  CA  SER A  53      36.700  58.530  45.050  1.00  0.00           C  
ATOM    428  C   SER A  53      38.180  58.120  45.190  1.00  0.00           C  
ATOM    429  O   SER A  53      38.520  57.210  45.950  1.00  0.00           O  
ATOM    430  CB  SER A  53      36.420  59.780  45.890  1.00  0.00           C  
ATOM    431  OG  SER A  53      36.510  59.470  47.280  1.00  0.00           O  
ATOM    432  N   PHE A  54      39.040  58.780  44.400  1.00  0.00           N  
ATOM    433  CA  PHE A  54      40.500  58.510  44.320  1.00  0.00           C  
ATOM    434  C   PHE A  54      41.280  59.600  43.540  1.00  0.00           C  
ATOM    435  O   PHE A  54      40.760  60.200  42.600  1.00  0.00           O  
ATOM    436  CB  PHE A  54      40.720  57.140  43.640  1.00  0.00           C  
ATOM    437  CG  PHE A  54      42.180  56.720  43.440  1.00  0.00           C  
ATOM    438  CD1 PHE A  54      42.820  55.930  44.380  1.00  0.00           C  
ATOM    439  CD2 PHE A  54      42.830  57.030  42.250  1.00  0.00           C  
ATOM    440  CE1 PHE A  54      44.090  55.430  44.130  1.00  0.00           C  
ATOM    441  CE2 PHE A  54      44.110  56.550  42.000  1.00  0.00           C  
ATOM    442  CZ  PHE A  54      44.740  55.750  42.950  1.00  0.00           C  
ATOM    443  N   GLU A  55      42.480  59.920  44.030  1.00  0.00           N  
ATOM    444  CA  GLU A  55      43.430  60.800  43.300  1.00  0.00           C  
ATOM    445  C   GLU A  55      44.110  60.140  42.080  1.00  0.00           C  
ATOM    446  O   GLU A  55      45.110  59.430  42.200  1.00  0.00           O  
ATOM    447  CB  GLU A  55      44.530  61.370  44.200  1.00  0.00           C  
ATOM    448  CG  GLU A  55      44.030  62.150  45.420  1.00  0.00           C  
ATOM    449  CD  GLU A  55      43.740  61.200  46.580  1.00  0.00           C  
ATOM    450  OE1 GLU A  55      44.720  60.860  47.280  1.00  0.00           O  
ATOM    451  OE2 GLU A  55      42.570  60.870  46.820  1.00  0.00           O  
ATOM    452  N   ALA A  56      43.640  60.550  40.910  1.00  0.00           N  
ATOM    453  CA  ALA A  56      44.230  60.150  39.610  1.00  0.00           C  
ATOM    454  C   ALA A  56      45.710  60.560  39.460  1.00  0.00           C  
ATOM    455  O   ALA A  56      46.540  59.760  39.010  1.00  0.00           O  
ATOM    456  CB  ALA A  56      43.400  60.730  38.460  1.00  0.00           C  
ATOM    457  N   GLN A  57      46.050  61.720  40.030  1.00  0.00           N  
ATOM    458  CA  GLN A  57      47.430  62.250  40.100  1.00  0.00           C  
ATOM    459  C   GLN A  57      48.420  61.290  40.800  1.00  0.00           C  
ATOM    460  O   GLN A  57      49.510  61.070  40.290  1.00  0.00           O  
ATOM    461  CB  GLN A  57      47.420  63.600  40.820  1.00  0.00           C  
ATOM    462  CG  GLN A  57      48.720  64.390  40.630  1.00  0.00           C  
ATOM    463  CD  GLN A  57      48.820  65.130  39.290  1.00  0.00           C  
ATOM    464  OE1 GLN A  57      48.260  64.790  38.260  1.00  0.00           O  
ATOM    465  NE2 GLN A  57      49.570  66.210  39.320  1.00  0.00           N  
ATOM    466  N   GLY A  58      47.960  60.660  41.890  1.00  0.00           N  
ATOM    467  CA  GLY A  58      48.740  59.660  42.660  1.00  0.00           C  
ATOM    468  C   GLY A  58      49.160  58.450  41.810  1.00  0.00           C  
ATOM    469  O   GLY A  58      50.340  58.090  41.740  1.00  0.00           O  
ATOM    470  N   ALA A  59      48.190  57.940  41.040  1.00  0.00           N  
ATOM    471  CA  ALA A  59      48.410  56.870  40.040  1.00  0.00           C  
ATOM    472  C   ALA A  59      49.400  57.270  38.930  1.00  0.00           C  
ATOM    473  O   ALA A  59      50.360  56.550  38.660  1.00  0.00           O  
ATOM    474  CB  ALA A  59      47.070  56.480  39.430  1.00  0.00           C  
ATOM    475  N   LEU A  60      49.230  58.490  38.400  1.00  0.00           N  
ATOM    476  CA  LEU A  60      50.140  59.110  37.410  1.00  0.00           C  
ATOM    477  C   LEU A  60      51.580  59.280  37.940  1.00  0.00           C  
ATOM    478  O   LEU A  60      52.560  59.000  37.240  1.00  0.00           O  
ATOM    479  CB  LEU A  60      49.590  60.470  36.980  1.00  0.00           C  
ATOM    480  CG  LEU A  60      48.210  60.400  36.310  1.00  0.00           C  
ATOM    481  CD1 LEU A  60      47.620  61.810  36.220  1.00  0.00           C  
ATOM    482  CD2 LEU A  60      48.290  59.780  34.910  1.00  0.00           C  
ATOM    483  N   ALA A  61      51.690  59.730  39.200  1.00  0.00           N  
ATOM    484  CA  ALA A  61      52.970  59.830  39.930  1.00  0.00           C  
ATOM    485  C   ALA A  61      53.670  58.460  40.120  1.00  0.00           C  
ATOM    486  O   ALA A  61      54.860  58.350  39.830  1.00  0.00           O  
ATOM    487  CB  ALA A  61      52.740  60.500  41.290  1.00  0.00           C  
ATOM    488  N   ASN A  62      52.890  57.450  40.510  1.00  0.00           N  
ATOM    489  CA  ASN A  62      53.350  56.040  40.570  1.00  0.00           C  
ATOM    490  C   ASN A  62      53.840  55.480  39.220  1.00  0.00           C  
ATOM    491  O   ASN A  62      55.030  55.200  39.090  1.00  0.00           O  
ATOM    492  CB  ASN A  62      52.280  55.150  41.200  1.00  0.00           C  
ATOM    493  CG  ASN A  62      52.300  55.160  42.730  1.00  0.00           C  
ATOM    494  OD1 ASN A  62      52.900  56.000  43.410  1.00  0.00           O  
ATOM    495  ND2 ASN A  62      51.830  54.090  43.310  1.00  0.00           N  
ATOM    496  N   ILE A  63      53.010  55.620  38.180  1.00  0.00           N  
ATOM    497  CA  ILE A  63      53.340  55.210  36.790  1.00  0.00           C  
ATOM    498  C   ILE A  63      54.640  55.860  36.250  1.00  0.00           C  
ATOM    499  O   ILE A  63      55.470  55.180  35.640  1.00  0.00           O  
ATOM    500  CB  ILE A  63      52.090  55.430  35.890  1.00  0.00           C  
ATOM    501  CG1 ILE A  63      50.970  54.440  36.230  1.00  0.00           C  
ATOM    502  CG2 ILE A  63      52.360  55.490  34.370  1.00  0.00           C  
ATOM    503  CD  ILE A  63      51.300  52.950  36.030  1.00  0.00           C  
ATOM    504  N   ALA A  64      54.830  57.140  36.560  1.00  0.00           N  
ATOM    505  CA  ALA A  64      56.090  57.870  36.260  1.00  0.00           C  
ATOM    506  C   ALA A  64      57.350  57.220  36.880  1.00  0.00           C  
ATOM    507  O   ALA A  64      58.370  57.090  36.200  1.00  0.00           O  
ATOM    508  CB  ALA A  64      55.970  59.320  36.730  1.00  0.00           C  
ATOM    509  N   VAL A  65      57.210  56.740  38.120  1.00  0.00           N  
ATOM    510  CA  VAL A  65      58.240  55.980  38.860  1.00  0.00           C  
ATOM    511  C   VAL A  65      58.400  54.550  38.270  1.00  0.00           C  
ATOM    512  O   VAL A  65      59.520  54.160  37.950  1.00  0.00           O  
ATOM    513  CB  VAL A  65      57.960  55.920  40.380  1.00  0.00           C  
ATOM    514  CG1 VAL A  65      59.140  55.330  41.140  1.00  0.00           C  
ATOM    515  CG2 VAL A  65      57.640  57.290  40.980  1.00  0.00           C  
ATOM    516  N   ASP A  66      57.280  53.850  38.040  1.00  0.00           N  
ATOM    517  CA  ASP A  66      57.260  52.530  37.370  1.00  0.00           C  
ATOM    518  C   ASP A  66      58.030  52.480  36.030  1.00  0.00           C  
ATOM    519  O   ASP A  66      58.870  51.610  35.820  1.00  0.00           O  
ATOM    520  CB  ASP A  66      55.820  52.050  37.160  1.00  0.00           C  
ATOM    521  CG  ASP A  66      55.160  51.610  38.470  1.00  0.00           C  
ATOM    522  OD1 ASP A  66      55.350  50.440  38.850  1.00  0.00           O  
ATOM    523  OD2 ASP A  66      54.510  52.460  39.110  1.00  0.00           O  
ATOM    524  N   LYS A  67      57.820  53.520  35.220  1.00  0.00           N  
ATOM    525  CA  LYS A  67      58.600  53.750  33.980  1.00  0.00           C  
ATOM    526  C   LYS A  67      60.120  53.840  34.240  1.00  0.00           C  
ATOM    527  O   LYS A  67      60.900  53.050  33.710  1.00  0.00           O  
ATOM    528  CB  LYS A  67      58.070  55.020  33.270  1.00  0.00           C  
ATOM    529  CG  LYS A  67      58.850  55.300  31.990  1.00  0.00           C  
ATOM    530  CD  LYS A  67      58.330  56.470  31.160  1.00  0.00           C  
ATOM    531  CE  LYS A  67      59.220  56.680  29.930  1.00  0.00           C  
ATOM    532  NZ  LYS A  67      59.260  55.500  29.050  1.00  0.00           N  
ATOM    533  N   ALA A  68      60.510  54.760  35.130  1.00  0.00           N  
ATOM    534  CA  ALA A  68      61.910  54.970  35.530  1.00  0.00           C  
ATOM    535  C   ALA A  68      62.580  53.710  36.100  1.00  0.00           C  
ATOM    536  O   ALA A  68      63.660  53.310  35.650  1.00  0.00           O  
ATOM    537  CB  ALA A  68      61.970  56.110  36.550  1.00  0.00           C  
ATOM    538  N   ASN A  69      61.840  53.000  36.960  1.00  0.00           N  
ATOM    539  CA  ASN A  69      62.250  51.690  37.520  1.00  0.00           C  
ATOM    540  C   ASN A  69      62.470  50.620  36.440  1.00  0.00           C  
ATOM    541  O   ASN A  69      63.550  50.040  36.390  1.00  0.00           O  
ATOM    542  CB  ASN A  69      61.240  51.220  38.590  1.00  0.00           C  
ATOM    543  CG  ASN A  69      61.190  52.140  39.820  1.00  0.00           C  
ATOM    544  OD1 ASN A  69      62.110  52.880  40.160  1.00  0.00           O  
ATOM    545  ND2 ASN A  69      60.080  52.120  40.520  1.00  0.00           N  
ATOM    546  N   LEU A  70      61.550  50.510  35.480  1.00  0.00           N  
ATOM    547  CA  LEU A  70      61.710  49.620  34.310  1.00  0.00           C  
ATOM    548  C   LEU A  70      62.970  49.930  33.480  1.00  0.00           C  
ATOM    549  O   LEU A  70      63.780  49.020  33.260  1.00  0.00           O  
ATOM    550  CB  LEU A  70      60.450  49.620  33.420  1.00  0.00           C  
ATOM    551  CG  LEU A  70      60.510  48.690  32.200  1.00  0.00           C  
ATOM    552  CD1 LEU A  70      60.810  47.230  32.560  1.00  0.00           C  
ATOM    553  CD2 LEU A  70      59.180  48.750  31.450  1.00  0.00           C  
ATOM    554  N   GLU A  71      63.220  51.210  33.200  1.00  0.00           N  
ATOM    555  CA  GLU A  71      64.440  51.660  32.500  1.00  0.00           C  
ATOM    556  C   GLU A  71      65.750  51.170  33.170  1.00  0.00           C  
ATOM    557  O   GLU A  71      66.630  50.630  32.510  1.00  0.00           O  
ATOM    558  CB  GLU A  71      64.480  53.190  32.380  1.00  0.00           C  
ATOM    559  CG  GLU A  71      63.350  53.800  31.530  1.00  0.00           C  
ATOM    560  CD  GLU A  71      63.440  53.450  30.040  1.00  0.00           C  
ATOM    561  OE1 GLU A  71      64.030  54.260  29.290  1.00  0.00           O  
ATOM    562  OE2 GLU A  71      62.830  52.440  29.630  1.00  0.00           O  
ATOM    563  N   ILE A  72      65.790  51.280  34.500  1.00  0.00           N  
ATOM    564  CA  ILE A  72      66.900  50.780  35.350  1.00  0.00           C  
ATOM    565  C   ILE A  72      66.960  49.240  35.400  1.00  0.00           C  
ATOM    566  O   ILE A  72      68.030  48.640  35.290  1.00  0.00           O  
ATOM    567  CB  ILE A  72      66.810  51.400  36.770  1.00  0.00           C  
ATOM    568  CG1 ILE A  72      66.740  52.940  36.690  1.00  0.00           C  
ATOM    569  CG2 ILE A  72      68.020  50.990  37.620  1.00  0.00           C  
ATOM    570  CD  ILE A  72      66.150  53.600  37.950  1.00  0.00           C  
ATOM    571  N   MET A  73      65.790  48.610  35.560  1.00  0.00           N  
ATOM    572  CA  MET A  73      65.630  47.130  35.550  1.00  0.00           C  
ATOM    573  C   MET A  73      66.150  46.460  34.260  1.00  0.00           C  
ATOM    574  O   MET A  73      67.030  45.610  34.340  1.00  0.00           O  
ATOM    575  CB  MET A  73      64.170  46.740  35.790  1.00  0.00           C  
ATOM    576  CG  MET A  73      63.720  46.960  37.240  1.00  0.00           C  
ATOM    577  SD  MET A  73      64.620  45.930  38.460  1.00  0.00           S  
ATOM    578  CE  MET A  73      63.800  46.450  39.950  1.00  0.00           C  
ATOM    579  N   THR A  74      65.740  46.990  33.100  1.00  0.00           N  
ATOM    580  CA  THR A  74      66.200  46.550  31.760  1.00  0.00           C  
ATOM    581  C   THR A  74      67.740  46.630  31.630  1.00  0.00           C  
ATOM    582  O   THR A  74      68.370  45.760  31.030  1.00  0.00           O  
ATOM    583  CB  THR A  74      65.550  47.430  30.670  1.00  0.00           C  
ATOM    584  OG1 THR A  74      64.140  47.440  30.850  1.00  0.00           O  
ATOM    585  CG2 THR A  74      65.860  46.940  29.250  1.00  0.00           C  
ATOM    586  N   LYS A  75      68.310  47.690  32.200  1.00  0.00           N  
ATOM    587  CA  LYS A  75      69.780  47.860  32.310  1.00  0.00           C  
ATOM    588  C   LYS A  75      70.440  46.710  33.110  1.00  0.00           C  
ATOM    589  O   LYS A  75      71.090  45.850  32.510  1.00  0.00           O  
ATOM    590  CB  LYS A  75      70.130  49.230  32.910  1.00  0.00           C  
ATOM    591  CG  LYS A  75      69.720  50.360  31.960  1.00  0.00           C  
ATOM    592  CD  LYS A  75      69.980  51.760  32.520  1.00  0.00           C  
ATOM    593  CE  LYS A  75      69.410  52.760  31.510  1.00  0.00           C  
ATOM    594  NZ  LYS A  75      69.680  54.170  31.850  1.00  0.00           N  
ATOM    595  N   ARG A  76      70.100  46.610  34.400  1.00  0.00           N  
ATOM    596  CA  ARG A  76      70.700  45.600  35.300  1.00  0.00           C  
ATOM    597  C   ARG A  76      70.400  44.120  34.940  1.00  0.00           C  
ATOM    598  O   ARG A  76      71.270  43.270  35.060  1.00  0.00           O  
ATOM    599  CB  ARG A  76      70.410  45.890  36.780  1.00  0.00           C  
ATOM    600  CG  ARG A  76      68.960  45.680  37.230  1.00  0.00           C  
ATOM    601  CD  ARG A  76      68.880  45.730  38.760  1.00  0.00           C  
ATOM    602  NE  ARG A  76      68.590  47.100  39.230  1.00  0.00           N  
ATOM    603  CZ  ARG A  76      67.640  47.410  40.130  1.00  0.00           C  
ATOM    604  NH1 ARG A  76      66.990  46.490  40.840  1.00  0.00           N  
ATOM    605  NH2 ARG A  76      67.280  48.680  40.300  1.00  0.00           N  
ATOM    606  N   SER A  77      69.220  43.870  34.370  1.00  0.00           N  
ATOM    607  CA  SER A  77      68.780  42.540  33.880  1.00  0.00           C  
ATOM    608  C   SER A  77      69.600  41.940  32.720  1.00  0.00           C  
ATOM    609  O   SER A  77      69.410  40.780  32.360  1.00  0.00           O  
ATOM    610  CB  SER A  77      67.310  42.580  33.440  1.00  0.00           C  
ATOM    611  OG  SER A  77      67.170  43.220  32.170  1.00  0.00           O  
ATOM    612  N   ASN A  78      70.490  42.770  32.160  1.00  0.00           N  
ATOM    613  CA  ASN A  78      71.310  42.540  30.950  1.00  0.00           C  
ATOM    614  C   ASN A  78      70.450  42.510  29.660  1.00  0.00           C  
ATOM    615  O   ASN A  78      70.670  41.740  28.720  1.00  0.00           O  
ATOM    616  CB  ASN A  78      72.190  41.290  31.150  1.00  0.00           C  
ATOM    617  CG  ASN A  78      73.250  41.080  30.070  1.00  0.00           C  
ATOM    618  OD1 ASN A  78      74.070  41.930  29.760  1.00  0.00           O  
ATOM    619  ND2 ASN A  78      73.290  39.880  29.540  1.00  0.00           N  
ATOM    620  N   TYR A  79      69.470  43.420  29.630  1.00  0.00           N  
ATOM    621  CA  TYR A  79      68.540  43.640  28.490  1.00  0.00           C  
ATOM    622  C   TYR A  79      67.740  42.390  28.070  1.00  0.00           C  
ATOM    623  O   TYR A  79      67.560  42.090  26.890  1.00  0.00           O  
ATOM    624  CB  TYR A  79      69.290  44.300  27.330  1.00  0.00           C  
ATOM    625  CG  TYR A  79      69.620  45.760  27.640  1.00  0.00           C  
ATOM    626  CD1 TYR A  79      70.670  46.090  28.480  1.00  0.00           C  
ATOM    627  CD2 TYR A  79      68.750  46.740  27.180  1.00  0.00           C  
ATOM    628  CE1 TYR A  79      70.820  47.400  28.910  1.00  0.00           C  
ATOM    629  CE2 TYR A  79      68.910  48.050  27.600  1.00  0.00           C  
ATOM    630  CZ  TYR A  79      69.940  48.380  28.470  1.00  0.00           C  
ATOM    631  OH  TYR A  79      70.140  49.690  28.780  1.00  0.00           O  
ATOM    632  N   THR A  80      67.220  41.720  29.100  1.00  0.00           N  
ATOM    633  CA  THR A  80      66.480  40.440  28.980  1.00  0.00           C  
ATOM    634  C   THR A  80      64.950  40.630  28.930  1.00  0.00           C  
ATOM    635  O   THR A  80      64.360  41.150  29.880  1.00  0.00           O  
ATOM    636  CB  THR A  80      66.850  39.460  30.100  1.00  0.00           C  
ATOM    637  OG1 THR A  80      66.780  40.100  31.380  1.00  0.00           O  
ATOM    638  CG2 THR A  80      68.230  38.840  29.860  1.00  0.00           C  
ATOM    639  N   PRO A  81      64.340  40.380  27.750  1.00  0.00           N  
ATOM    640  CA  PRO A  81      62.890  40.530  27.530  1.00  0.00           C  
ATOM    641  C   PRO A  81      62.040  39.400  28.140  1.00  0.00           C  
ATOM    642  O   PRO A  81      62.560  38.490  28.780  1.00  0.00           O  
ATOM    643  CB  PRO A  81      62.750  40.560  26.000  1.00  0.00           C  
ATOM    644  CG  PRO A  81      63.880  39.640  25.530  1.00  0.00           C  
ATOM    645  CD  PRO A  81      65.010  39.950  26.510  1.00  0.00           C  
ATOM    646  N   ILE A  82      60.720  39.590  28.060  1.00  0.00           N  
ATOM    647  CA  ILE A  82      59.710  38.580  28.450  1.00  0.00           C  
ATOM    648  C   ILE A  82      59.700  37.330  27.530  1.00  0.00           C  
ATOM    649  O   ILE A  82      60.030  37.410  26.350  1.00  0.00           O  
ATOM    650  CB  ILE A  82      58.330  39.280  28.530  1.00  0.00           C  
ATOM    651  CG1 ILE A  82      57.310  38.400  29.280  1.00  0.00           C  
ATOM    652  CG2 ILE A  82      57.800  39.710  27.150  1.00  0.00           C  
ATOM    653  CD  ILE A  82      56.160  39.200  29.880  1.00  0.00           C  
ATOM    654  N   THR A  83      59.390  36.180  28.130  1.00  0.00           N  
ATOM    655  CA  THR A  83      59.150  34.920  27.380  1.00  0.00           C  
ATOM    656  C   THR A  83      57.650  34.670  27.160  1.00  0.00           C  
ATOM    657  O   THR A  83      56.930  34.280  28.080  1.00  0.00           O  
ATOM    658  CB  THR A  83      59.810  33.690  28.020  1.00  0.00           C  
ATOM    659  OG1 THR A  83      59.210  33.370  29.280  1.00  0.00           O  
ATOM    660  CG2 THR A  83      61.320  33.890  28.160  1.00  0.00           C  
ATOM    661  N   ASN A  84      57.240  34.810  25.900  1.00  0.00           N  
ATOM    662  CA  ASN A  84      55.830  34.900  25.450  1.00  0.00           C  
ATOM    663  C   ASN A  84      54.900  33.750  25.880  1.00  0.00           C  
ATOM    664  O   ASN A  84      55.070  32.600  25.470  1.00  0.00           O  
ATOM    665  CB  ASN A  84      55.750  35.040  23.920  1.00  0.00           C  
ATOM    666  CG  ASN A  84      56.590  36.170  23.290  1.00  0.00           C  
ATOM    667  OD1 ASN A  84      56.960  37.160  23.900  1.00  0.00           O  
ATOM    668  ND2 ASN A  84      56.940  35.990  22.040  1.00  0.00           N  
ATOM    669  N   VAL A  85      53.820  34.130  26.570  1.00  0.00           N  
ATOM    670  CA  VAL A  85      52.770  33.200  27.050  1.00  0.00           C  
ATOM    671  C   VAL A  85      51.410  33.530  26.390  1.00  0.00           C  
ATOM    672  O   VAL A  85      50.770  34.530  26.760  1.00  0.00           O  
ATOM    673  CB  VAL A  85      52.680  33.180  28.590  1.00  0.00           C  
ATOM    674  CG1 VAL A  85      51.670  32.150  29.090  1.00  0.00           C  
ATOM    675  CG2 VAL A  85      54.030  32.870  29.250  1.00  0.00           C  
ATOM    676  N   PRO A  86      51.000  32.740  25.380  1.00  0.00           N  
ATOM    677  CA  PRO A  86      49.720  32.900  24.650  1.00  0.00           C  
ATOM    678  C   PRO A  86      48.480  32.510  25.480  1.00  0.00           C  
ATOM    679  O   PRO A  86      48.480  31.440  26.100  1.00  0.00           O  
ATOM    680  CB  PRO A  86      49.870  32.050  23.390  1.00  0.00           C  
ATOM    681  CG  PRO A  86      50.830  30.940  23.810  1.00  0.00           C  
ATOM    682  CD  PRO A  86      51.790  31.640  24.780  1.00  0.00           C  
ATOM    683  N   PRO A  87      47.390  33.280  25.360  1.00  0.00           N  
ATOM    684  CA  PRO A  87      46.180  33.150  26.200  1.00  0.00           C  
ATOM    685  C   PRO A  87      45.340  31.880  26.010  1.00  0.00           C  
ATOM    686  O   PRO A  87      45.230  31.320  24.920  1.00  0.00           O  
ATOM    687  CB  PRO A  87      45.360  34.400  25.870  1.00  0.00           C  
ATOM    688  CG  PRO A  87      45.710  34.700  24.410  1.00  0.00           C  
ATOM    689  CD  PRO A  87      47.190  34.350  24.350  1.00  0.00           C  
ATOM    690  N   GLU A  88      44.610  31.570  27.080  1.00  0.00           N  
ATOM    691  CA  GLU A  88      43.660  30.440  27.180  1.00  0.00           C  
ATOM    692  C   GLU A  88      42.220  31.010  27.100  1.00  0.00           C  
ATOM    693  O   GLU A  88      41.750  31.700  28.000  1.00  0.00           O  
ATOM    694  CB  GLU A  88      43.930  29.730  28.510  1.00  0.00           C  
ATOM    695  CG  GLU A  88      43.340  28.330  28.610  1.00  0.00           C  
ATOM    696  CD  GLU A  88      43.780  27.600  29.890  1.00  0.00           C  
ATOM    697  OE1 GLU A  88      42.990  27.560  30.860  1.00  0.00           O  
ATOM    698  OE2 GLU A  88      44.880  27.000  29.890  1.00  0.00           O  
ATOM    699  N   VAL A  89      41.610  30.810  25.930  1.00  0.00           N  
ATOM    700  CA  VAL A  89      40.370  31.520  25.520  1.00  0.00           C  
ATOM    701  C   VAL A  89      39.150  30.590  25.320  1.00  0.00           C  
ATOM    702  O   VAL A  89      39.280  29.390  25.060  1.00  0.00           O  
ATOM    703  CB  VAL A  89      40.660  32.360  24.250  1.00  0.00           C  
ATOM    704  CG1 VAL A  89      39.480  33.240  23.800  1.00  0.00           C  
ATOM    705  CG2 VAL A  89      41.870  33.290  24.410  1.00  0.00           C  
ATOM    706  N   THR A  90      37.980  31.160  25.590  1.00  0.00           N  
ATOM    707  CA  THR A  90      36.630  30.610  25.270  1.00  0.00           C  
ATOM    708  C   THR A  90      35.530  31.670  25.460  1.00  0.00           C  
ATOM    709  O   THR A  90      35.730  32.660  26.170  1.00  0.00           O  
ATOM    710  CB  THR A  90      36.280  29.330  26.060  1.00  0.00           C  
ATOM    711  OG1 THR A  90      35.080  28.760  25.530  1.00  0.00           O  
ATOM    712  CG2 THR A  90      36.190  29.530  27.580  1.00  0.00           C  
ATOM    713  N   VAL A  91      34.370  31.440  24.850  1.00  0.00           N  
ATOM    714  CA  VAL A  91      33.200  32.350  24.960  1.00  0.00           C  
ATOM    715  C   VAL A  91      32.190  31.780  25.970  1.00  0.00           C  
ATOM    716  O   VAL A  91      31.770  30.620  25.860  1.00  0.00           O  
ATOM    717  CB  VAL A  91      32.550  32.610  23.580  1.00  0.00           C  
ATOM    718  CG1 VAL A  91      31.420  33.640  23.660  1.00  0.00           C  
ATOM    719  CG2 VAL A  91      33.560  33.090  22.530  1.00  0.00           C  
ATOM    720  N   LEU A  92      31.830  32.620  26.930  1.00  0.00           N  
ATOM    721  CA  LEU A  92      30.900  32.340  28.050  1.00  0.00           C  
ATOM    722  C   LEU A  92      29.610  33.170  27.910  1.00  0.00           C  
ATOM    723  O   LEU A  92      29.640  34.280  27.390  1.00  0.00           O  
ATOM    724  CB  LEU A  92      31.650  32.720  29.330  1.00  0.00           C  
ATOM    725  CG  LEU A  92      30.880  32.510  30.650  1.00  0.00           C  
ATOM    726  CD1 LEU A  92      30.770  31.020  31.010  1.00  0.00           C  
ATOM    727  CD2 LEU A  92      31.560  33.290  31.770  1.00  0.00           C  
ATOM    728  N   THR A  93      28.480  32.620  28.360  1.00  0.00           N  
ATOM    729  CA  THR A  93      27.200  33.380  28.360  1.00  0.00           C  
ATOM    730  C   THR A  93      26.600  33.700  29.740  1.00  0.00           C  
ATOM    731  O   THR A  93      26.700  32.910  30.680  1.00  0.00           O  
ATOM    732  CB  THR A  93      26.150  32.760  27.410  1.00  0.00           C  
ATOM    733  OG1 THR A  93      25.060  33.670  27.260  1.00  0.00           O  
ATOM    734  CG2 THR A  93      25.640  31.380  27.860  1.00  0.00           C  
ATOM    735  N   ASN A  94      26.010  34.890  29.840  1.00  0.00           N  
ATOM    736  CA  ASN A  94      25.290  35.380  31.040  1.00  0.00           C  
ATOM    737  C   ASN A  94      24.060  34.570  31.500  1.00  0.00           C  
ATOM    738  O   ASN A  94      23.840  34.400  32.690  1.00  0.00           O  
ATOM    739  CB  ASN A  94      24.860  36.830  30.830  1.00  0.00           C  
ATOM    740  CG  ASN A  94      25.950  37.810  31.270  1.00  0.00           C  
ATOM    741  OD1 ASN A  94      26.860  38.150  30.530  1.00  0.00           O  
ATOM    742  ND2 ASN A  94      25.790  38.360  32.450  1.00  0.00           N  
ATOM    743  N   SER A  95      23.210  34.210  30.540  1.00  0.00           N  
ATOM    744  CA  SER A  95      21.940  33.500  30.830  1.00  0.00           C  
ATOM    745  C   SER A  95      21.780  32.250  29.950  1.00  0.00           C  
ATOM    746  O   SER A  95      22.280  32.240  28.820  1.00  0.00           O  
ATOM    747  CB  SER A  95      20.760  34.460  30.590  1.00  0.00           C  
ATOM    748  OG  SER A  95      19.520  33.840  30.950  1.00  0.00           O  
ATOM    749  N   PRO A  96      21.100  31.200  30.440  1.00  0.00           N  
ATOM    750  CA  PRO A  96      20.630  30.090  29.590  1.00  0.00           C  
ATOM    751  C   PRO A  96      19.820  30.650  28.400  1.00  0.00           C  
ATOM    752  O   PRO A  96      18.920  31.470  28.570  1.00  0.00           O  
ATOM    753  CB  PRO A  96      19.780  29.240  30.540  1.00  0.00           C  
ATOM    754  CG  PRO A  96      20.540  29.370  31.850  1.00  0.00           C  
ATOM    755  CD  PRO A  96      20.980  30.840  31.860  1.00  0.00           C  
ATOM    756  N   VAL A  97      20.290  30.280  27.220  1.00  0.00           N  
ATOM    757  CA  VAL A  97      19.890  30.910  25.940  1.00  0.00           C  
ATOM    758  C   VAL A  97      18.470  30.590  25.430  1.00  0.00           C  
ATOM    759  O   VAL A  97      18.170  29.480  24.970  1.00  0.00           O  
ATOM    760  CB  VAL A  97      20.950  30.780  24.820  1.00  0.00           C  
ATOM    761  CG1 VAL A  97      22.180  31.630  25.150  1.00  0.00           C  
ATOM    762  CG2 VAL A  97      21.370  29.340  24.530  1.00  0.00           C  
ATOM    763  N   GLU A  98      17.640  31.620  25.500  1.00  0.00           N  
ATOM    764  CA  GLU A  98      16.210  31.590  25.100  1.00  0.00           C  
ATOM    765  C   GLU A  98      16.000  32.470  23.870  1.00  0.00           C  
ATOM    766  O   GLU A  98      16.190  33.690  23.910  1.00  0.00           O  
ATOM    767  CB  GLU A  98      15.340  32.090  26.260  1.00  0.00           C  
ATOM    768  CG  GLU A  98      15.400  31.190  27.500  1.00  0.00           C  
ATOM    769  CD  GLU A  98      14.770  31.830  28.740  1.00  0.00           C  
ATOM    770  OE1 GLU A  98      15.020  33.030  28.990  1.00  0.00           O  
ATOM    771  OE2 GLU A  98      14.130  31.080  29.510  1.00  0.00           O  
ATOM    772  N   LEU A  99      15.510  31.850  22.800  1.00  0.00           N  
ATOM    773  CA  LEU A  99      15.440  32.490  21.460  1.00  0.00           C  
ATOM    774  C   LEU A  99      14.680  33.830  21.450  1.00  0.00           C  
ATOM    775  O   LEU A  99      13.610  33.960  22.040  1.00  0.00           O  
ATOM    776  CB  LEU A  99      14.860  31.540  20.410  1.00  0.00           C  
ATOM    777  CG  LEU A  99      15.850  30.450  20.000  1.00  0.00           C  
ATOM    778  CD1 LEU A  99      15.130  29.390  19.160  1.00  0.00           C  
ATOM    779  CD2 LEU A  99      17.000  31.020  19.160  1.00  0.00           C  
ATOM    780  N   ARG A 100      15.300  34.800  20.780  1.00  0.00           N  
ATOM    781  CA  ARG A 100      14.840  36.210  20.650  1.00  0.00           C  
ATOM    782  C   ARG A 100      14.700  37.040  21.950  1.00  0.00           C  
ATOM    783  O   ARG A 100      14.380  38.230  21.890  1.00  0.00           O  
ATOM    784  CB  ARG A 100      13.550  36.360  19.820  1.00  0.00           C  
ATOM    785  CG  ARG A 100      13.650  35.740  18.420  1.00  0.00           C  
ATOM    786  CD  ARG A 100      12.990  34.350  18.390  1.00  0.00           C  
ATOM    787  NE  ARG A 100      11.530  34.480  18.430  1.00  0.00           N  
ATOM    788  CZ  ARG A 100      10.700  34.240  19.460  1.00  0.00           C  
ATOM    789  NH1 ARG A 100      11.120  33.880  20.660  1.00  0.00           N  
ATOM    790  NH2 ARG A 100       9.390  34.280  19.230  1.00  0.00           N  
ATOM    791  N   GLU A 101      15.010  36.420  23.090  1.00  0.00           N  
ATOM    792  CA  GLU A 101      15.040  37.090  24.400  1.00  0.00           C  
ATOM    793  C   GLU A 101      16.500  37.420  24.780  1.00  0.00           C  
ATOM    794  O   GLU A 101      17.240  36.520  25.200  1.00  0.00           O  
ATOM    795  CB  GLU A 101      14.340  36.230  25.460  1.00  0.00           C  
ATOM    796  CG  GLU A 101      12.820  36.200  25.290  1.00  0.00           C  
ATOM    797  CD  GLU A 101      12.150  37.520  25.720  1.00  0.00           C  
ATOM    798  OE1 GLU A 101      11.740  37.620  26.890  1.00  0.00           O  
ATOM    799  OE2 GLU A 101      12.000  38.420  24.870  1.00  0.00           O  
ATOM    800  N   PRO A 102      16.920  38.670  24.550  1.00  0.00           N  
ATOM    801  CA  PRO A 102      18.320  39.120  24.590  1.00  0.00           C  
ATOM    802  C   PRO A 102      19.130  38.620  25.800  1.00  0.00           C  
ATOM    803  O   PRO A 102      18.630  38.520  26.920  1.00  0.00           O  
ATOM    804  CB  PRO A 102      18.260  40.650  24.570  1.00  0.00           C  
ATOM    805  CG  PRO A 102      17.020  40.910  23.720  1.00  0.00           C  
ATOM    806  CD  PRO A 102      16.050  39.820  24.190  1.00  0.00           C  
ATOM    807  N   ASN A 103      20.400  38.410  25.510  1.00  0.00           N  
ATOM    808  CA  ASN A 103      21.400  37.830  26.430  1.00  0.00           C  
ATOM    809  C   ASN A 103      22.760  38.550  26.240  1.00  0.00           C  
ATOM    810  O   ASN A 103      22.820  39.660  25.710  1.00  0.00           O  
ATOM    811  CB  ASN A 103      21.440  36.350  26.050  1.00  0.00           C  
ATOM    812  CG  ASN A 103      21.930  35.380  27.130  1.00  0.00           C  
ATOM    813  OD1 ASN A 103      22.860  35.620  27.900  1.00  0.00           O  
ATOM    814  ND2 ASN A 103      21.240  34.280  27.230  1.00  0.00           N  
ATOM    815  N   VAL A 104      23.820  38.000  26.840  1.00  0.00           N  
ATOM    816  CA  VAL A 104      25.210  38.480  26.660  1.00  0.00           C  
ATOM    817  C   VAL A 104      26.160  37.290  26.390  1.00  0.00           C  
ATOM    818  O   VAL A 104      26.010  36.200  26.950  1.00  0.00           O  
ATOM    819  CB  VAL A 104      25.720  39.290  27.880  1.00  0.00           C  
ATOM    820  CG1 VAL A 104      27.070  39.960  27.600  1.00  0.00           C  
ATOM    821  CG2 VAL A 104      24.750  40.380  28.350  1.00  0.00           C  
ATOM    822  N   LEU A 105      27.060  37.530  25.450  1.00  0.00           N  
ATOM    823  CA  LEU A 105      28.230  36.670  25.150  1.00  0.00           C  
ATOM    824  C   LEU A 105      29.510  37.380  25.590  1.00  0.00           C  
ATOM    825  O   LEU A 105      29.720  38.570  25.320  1.00  0.00           O  
ATOM    826  CB  LEU A 105      28.330  36.390  23.650  1.00  0.00           C  
ATOM    827  CG  LEU A 105      27.240  35.490  23.080  1.00  0.00           C  
ATOM    828  CD1 LEU A 105      27.340  35.490  21.550  1.00  0.00           C  
ATOM    829  CD2 LEU A 105      27.330  34.060  23.620  1.00  0.00           C  
ATOM    830  N   ILE A 106      30.330  36.640  26.320  1.00  0.00           N  
ATOM    831  CA  ILE A 106      31.620  37.140  26.860  1.00  0.00           C  
ATOM    832  C   ILE A 106      32.770  36.280  26.320  1.00  0.00           C  
ATOM    833  O   ILE A 106      32.970  35.140  26.740  1.00  0.00           O  
ATOM    834  CB  ILE A 106      31.630  37.130  28.400  1.00  0.00           C  
ATOM    835  CG1 ILE A 106      30.340  37.710  29.010  1.00  0.00           C  
ATOM    836  CG2 ILE A 106      32.830  37.960  28.890  1.00  0.00           C  
ATOM    837  CD  ILE A 106      30.090  37.250  30.450  1.00  0.00           C  
ATOM    838  N   CYS A 107      33.470  36.830  25.320  1.00  0.00           N  
ATOM    839  CA  CYS A 107      34.740  36.250  24.840  1.00  0.00           C  
ATOM    840  C   CYS A 107      35.810  36.480  25.920  1.00  0.00           C  
ATOM    841  O   CYS A 107      36.100  37.620  26.310  1.00  0.00           O  
ATOM    842  CB  CYS A 107      35.160  36.860  23.500  1.00  0.00           C  
ATOM    843  SG  CYS A 107      36.600  35.990  22.760  1.00  0.00           S  
ATOM    844  N   PHE A 108      36.150  35.370  26.560  1.00  0.00           N  
ATOM    845  CA  PHE A 108      36.990  35.360  27.770  1.00  0.00           C  
ATOM    846  C   PHE A 108      38.410  34.800  27.560  1.00  0.00           C  
ATOM    847  O   PHE A 108      38.610  33.610  27.290  1.00  0.00           O  
ATOM    848  CB  PHE A 108      36.220  34.620  28.870  1.00  0.00           C  
ATOM    849  CG  PHE A 108      37.020  34.520  30.160  1.00  0.00           C  
ATOM    850  CD1 PHE A 108      37.580  35.660  30.730  1.00  0.00           C  
ATOM    851  CD2 PHE A 108      37.460  33.270  30.570  1.00  0.00           C  
ATOM    852  CE1 PHE A 108      38.570  35.560  31.690  1.00  0.00           C  
ATOM    853  CE2 PHE A 108      38.480  33.170  31.500  1.00  0.00           C  
ATOM    854  CZ  PHE A 108      39.020  34.310  32.080  1.00  0.00           C  
ATOM    855  N   ILE A 109      39.340  35.640  28.000  1.00  0.00           N  
ATOM    856  CA  ILE A 109      40.790  35.540  27.750  1.00  0.00           C  
ATOM    857  C   ILE A 109      41.560  35.460  29.090  1.00  0.00           C  
ATOM    858  O   ILE A 109      41.700  36.450  29.800  1.00  0.00           O  
ATOM    859  CB  ILE A 109      41.240  36.750  26.900  1.00  0.00           C  
ATOM    860  CG1 ILE A 109      40.490  36.890  25.570  1.00  0.00           C  
ATOM    861  CG2 ILE A 109      42.740  36.730  26.570  1.00  0.00           C  
ATOM    862  CD  ILE A 109      39.280  37.830  25.660  1.00  0.00           C  
ATOM    863  N   ASP A 110      42.030  34.250  29.410  1.00  0.00           N  
ATOM    864  CA  ASP A 110      42.830  33.990  30.630  1.00  0.00           C  
ATOM    865  C   ASP A 110      44.290  33.600  30.270  1.00  0.00           C  
ATOM    866  O   ASP A 110      44.650  33.490  29.090  1.00  0.00           O  
ATOM    867  CB  ASP A 110      42.140  32.840  31.400  1.00  0.00           C  
ATOM    868  CG  ASP A 110      42.260  32.900  32.930  1.00  0.00           C  
ATOM    869  OD1 ASP A 110      43.240  33.500  33.430  1.00  0.00           O  
ATOM    870  OD2 ASP A 110      41.390  32.320  33.620  1.00  0.00           O  
ATOM    871  N   LYS A 111      45.120  33.470  31.300  1.00  0.00           N  
ATOM    872  CA  LYS A 111      46.490  32.890  31.250  1.00  0.00           C  
ATOM    873  C   LYS A 111      47.590  33.570  30.380  1.00  0.00           C  
ATOM    874  O   LYS A 111      48.580  32.910  30.030  1.00  0.00           O  
ATOM    875  CB  LYS A 111      46.390  31.410  30.810  1.00  0.00           C  
ATOM    876  CG  LYS A 111      45.590  30.480  31.720  1.00  0.00           C  
ATOM    877  CD  LYS A 111      46.380  30.030  32.950  1.00  0.00           C  
ATOM    878  CE  LYS A 111      45.650  28.880  33.660  1.00  0.00           C  
ATOM    879  NZ  LYS A 111      45.690  27.630  32.870  1.00  0.00           N  
ATOM    880  N   PHE A 112      47.540  34.880  30.180  1.00  0.00           N  
ATOM    881  CA  PHE A 112      48.490  35.540  29.240  1.00  0.00           C  
ATOM    882  C   PHE A 112      49.480  36.570  29.810  1.00  0.00           C  
ATOM    883  O   PHE A 112      49.260  37.170  30.860  1.00  0.00           O  
ATOM    884  CB  PHE A 112      47.740  36.150  28.050  1.00  0.00           C  
ATOM    885  CG  PHE A 112      46.830  37.320  28.420  1.00  0.00           C  
ATOM    886  CD1 PHE A 112      45.510  37.100  28.780  1.00  0.00           C  
ATOM    887  CD2 PHE A 112      47.340  38.620  28.390  1.00  0.00           C  
ATOM    888  CE1 PHE A 112      44.690  38.180  29.100  1.00  0.00           C  
ATOM    889  CE2 PHE A 112      46.530  39.690  28.720  1.00  0.00           C  
ATOM    890  CZ  PHE A 112      45.200  39.470  29.070  1.00  0.00           C  
ATOM    891  N   THR A 113      50.610  36.680  29.110  1.00  0.00           N  
ATOM    892  CA  THR A 113      51.630  37.750  29.280  1.00  0.00           C  
ATOM    893  C   THR A 113      52.640  37.720  28.110  1.00  0.00           C  
ATOM    894  O   THR A 113      52.980  36.620  27.660  1.00  0.00           O  
ATOM    895  CB  THR A 113      52.340  37.700  30.650  1.00  0.00           C  
ATOM    896  OG1 THR A 113      53.040  38.930  30.850  1.00  0.00           O  
ATOM    897  CG2 THR A 113      53.290  36.520  30.860  1.00  0.00           C  
ATOM    898  N   PRO A 114      53.080  38.880  27.580  1.00  0.00           N  
ATOM    899  CA  PRO A 114      52.790  40.260  28.030  1.00  0.00           C  
ATOM    900  C   PRO A 114      51.320  40.710  27.900  1.00  0.00           C  
ATOM    901  O   PRO A 114      50.580  40.110  27.120  1.00  0.00           O  
ATOM    902  CB  PRO A 114      53.730  41.140  27.200  1.00  0.00           C  
ATOM    903  CG  PRO A 114      53.880  40.360  25.890  1.00  0.00           C  
ATOM    904  CD  PRO A 114      53.920  38.910  26.360  1.00  0.00           C  
ATOM    905  N   PRO A 115      50.890  41.720  28.690  1.00  0.00           N  
ATOM    906  CA  PRO A 115      49.510  42.270  28.650  1.00  0.00           C  
ATOM    907  C   PRO A 115      49.190  43.140  27.410  1.00  0.00           C  
ATOM    908  O   PRO A 115      49.000  44.350  27.490  1.00  0.00           O  
ATOM    909  CB  PRO A 115      49.370  43.020  29.980  1.00  0.00           C  
ATOM    910  CG  PRO A 115      50.780  43.520  30.250  1.00  0.00           C  
ATOM    911  CD  PRO A 115      51.650  42.360  29.780  1.00  0.00           C  
ATOM    912  N   VAL A 116      49.250  42.480  26.260  1.00  0.00           N  
ATOM    913  CA  VAL A 116      48.820  43.020  24.940  1.00  0.00           C  
ATOM    914  C   VAL A 116      48.040  41.900  24.220  1.00  0.00           C  
ATOM    915  O   VAL A 116      48.470  40.750  24.220  1.00  0.00           O  
ATOM    916  CB  VAL A 116      50.030  43.470  24.080  1.00  0.00           C  
ATOM    917  CG1 VAL A 116      49.610  44.030  22.720  1.00  0.00           C  
ATOM    918  CG2 VAL A 116      50.860  44.550  24.780  1.00  0.00           C  
ATOM    919  N   VAL A 117      46.930  42.290  23.590  1.00  0.00           N  
ATOM    920  CA  VAL A 117      46.040  41.390  22.830  1.00  0.00           C  
ATOM    921  C   VAL A 117      45.000  42.190  22.010  1.00  0.00           C  
ATOM    922  O   VAL A 117      44.600  43.280  22.410  1.00  0.00           O  
ATOM    923  CB  VAL A 117      45.400  40.350  23.790  1.00  0.00           C  
ATOM    924  CG1 VAL A 117      44.410  40.940  24.800  1.00  0.00           C  
ATOM    925  CG2 VAL A 117      44.790  39.160  23.030  1.00  0.00           C  
ATOM    926  N   ASN A 118      44.670  41.670  20.840  1.00  0.00           N  
ATOM    927  CA  ASN A 118      43.570  42.200  20.010  1.00  0.00           C  
ATOM    928  C   ASN A 118      42.410  41.190  19.900  1.00  0.00           C  
ATOM    929  O   ASN A 118      42.610  40.050  19.470  1.00  0.00           O  
ATOM    930  CB  ASN A 118      44.030  42.580  18.600  1.00  0.00           C  
ATOM    931  CG  ASN A 118      45.080  43.700  18.520  1.00  0.00           C  
ATOM    932  OD1 ASN A 118      45.160  44.630  19.310  1.00  0.00           O  
ATOM    933  ND2 ASN A 118      45.830  43.680  17.440  1.00  0.00           N  
ATOM    934  N   VAL A 119      41.260  41.630  20.390  1.00  0.00           N  
ATOM    935  CA  VAL A 119      40.030  40.800  20.460  1.00  0.00           C  
ATOM    936  C   VAL A 119      38.890  41.440  19.640  1.00  0.00           C  
ATOM    937  O   VAL A 119      38.130  42.290  20.110  1.00  0.00           O  
ATOM    938  CB  VAL A 119      39.630  40.510  21.930  1.00  0.00           C  
ATOM    939  CG1 VAL A 119      38.380  39.630  22.030  1.00  0.00           C  
ATOM    940  CG2 VAL A 119      40.770  39.810  22.680  1.00  0.00           C  
ATOM    941  N   THR A 120      38.730  40.880  18.440  1.00  0.00           N  
ATOM    942  CA  THR A 120      37.760  41.350  17.410  1.00  0.00           C  
ATOM    943  C   THR A 120      36.520  40.430  17.390  1.00  0.00           C  
ATOM    944  O   THR A 120      36.590  39.270  16.990  1.00  0.00           O  
ATOM    945  CB  THR A 120      38.390  41.380  16.000  1.00  0.00           C  
ATOM    946  OG1 THR A 120      39.670  42.030  16.000  1.00  0.00           O  
ATOM    947  CG2 THR A 120      37.480  42.090  15.000  1.00  0.00           C  
ATOM    948  N   TRP A 121      35.430  40.950  17.950  1.00  0.00           N  
ATOM    949  CA  TRP A 121      34.100  40.310  17.890  1.00  0.00           C  
ATOM    950  C   TRP A 121      33.540  40.190  16.460  1.00  0.00           C  
ATOM    951  O   TRP A 121      33.460  41.180  15.730  1.00  0.00           O  
ATOM    952  CB  TRP A 121      33.070  41.070  18.740  1.00  0.00           C  
ATOM    953  CG  TRP A 121      33.190  40.800  20.240  1.00  0.00           C  
ATOM    954  CD1 TRP A 121      33.290  41.750  21.170  1.00  0.00           C  
ATOM    955  CD2 TRP A 121      32.750  39.650  20.880  1.00  0.00           C  
ATOM    956  NE1 TRP A 121      32.900  41.270  22.350  1.00  0.00           N  
ATOM    957  CE2 TRP A 121      32.560  39.990  22.210  1.00  0.00           C  
ATOM    958  CE3 TRP A 121      32.450  38.370  20.430  1.00  0.00           C  
ATOM    959  CZ2 TRP A 121      32.040  39.040  23.090  1.00  0.00           C  
ATOM    960  CZ3 TRP A 121      31.960  37.420  21.320  1.00  0.00           C  
ATOM    961  CH2 TRP A 121      31.750  37.760  22.650  1.00  0.00           C  
ATOM    962  N   LEU A 122      33.130  38.970  16.110  1.00  0.00           N  
ATOM    963  CA  LEU A 122      32.580  38.660  14.770  1.00  0.00           C  
ATOM    964  C   LEU A 122      31.230  37.930  14.820  1.00  0.00           C  
ATOM    965  O   LEU A 122      30.960  37.080  15.670  1.00  0.00           O  
ATOM    966  CB  LEU A 122      33.570  37.780  13.990  1.00  0.00           C  
ATOM    967  CG  LEU A 122      34.980  38.350  13.820  1.00  0.00           C  
ATOM    968  CD1 LEU A 122      35.910  37.260  13.290  1.00  0.00           C  
ATOM    969  CD2 LEU A 122      35.000  39.540  12.860  1.00  0.00           C  
ATOM    970  N   ARG A 123      30.380  38.300  13.870  1.00  0.00           N  
ATOM    971  CA  ARG A 123      29.100  37.640  13.560  1.00  0.00           C  
ATOM    972  C   ARG A 123      29.000  37.450  12.040  1.00  0.00           C  
ATOM    973  O   ARG A 123      29.160  38.410  11.280  1.00  0.00           O  
ATOM    974  CB  ARG A 123      27.930  38.510  14.020  1.00  0.00           C  
ATOM    975  CG  ARG A 123      26.560  37.840  13.930  1.00  0.00           C  
ATOM    976  CD  ARG A 123      25.430  38.870  13.860  1.00  0.00           C  
ATOM    977  NE  ARG A 123      25.430  39.770  15.030  1.00  0.00           N  
ATOM    978  CZ  ARG A 123      25.820  41.050  15.060  1.00  0.00           C  
ATOM    979  NH1 ARG A 123      26.380  41.640  13.990  1.00  0.00           N  
ATOM    980  NH2 ARG A 123      25.580  41.800  16.130  1.00  0.00           N  
ATOM    981  N   ASN A 124      28.710  36.220  11.640  1.00  0.00           N  
ATOM    982  CA  ASN A 124      28.630  35.790  10.220  1.00  0.00           C  
ATOM    983  C   ASN A 124      29.860  36.250   9.400  1.00  0.00           C  
ATOM    984  O   ASN A 124      29.760  36.860   8.330  1.00  0.00           O  
ATOM    985  CB  ASN A 124      27.280  36.240   9.630  1.00  0.00           C  
ATOM    986  CG  ASN A 124      26.060  35.790  10.450  1.00  0.00           C  
ATOM    987  OD1 ASN A 124      26.060  34.770  11.130  1.00  0.00           O  
ATOM    988  ND2 ASN A 124      25.000  36.560  10.430  1.00  0.00           N  
ATOM    989  N   GLY A 125      31.040  35.960   9.970  1.00  0.00           N  
ATOM    990  CA  GLY A 125      32.360  36.420   9.480  1.00  0.00           C  
ATOM    991  C   GLY A 125      32.740  37.910   9.680  1.00  0.00           C  
ATOM    992  O   GLY A 125      33.930  38.250   9.620  1.00  0.00           O  
ATOM    993  N   LYS A 126      31.760  38.760   9.980  1.00  0.00           N  
ATOM    994  CA  LYS A 126      31.910  40.230   9.980  1.00  0.00           C  
ATOM    995  C   LYS A 126      31.930  40.880  11.380  1.00  0.00           C  
ATOM    996  O   LYS A 126      31.200  40.420  12.260  1.00  0.00           O  
ATOM    997  CB  LYS A 126      30.780  40.860   9.150  1.00  0.00           C  
ATOM    998  CG  LYS A 126      30.750  40.400   7.690  1.00  0.00           C  
ATOM    999  CD  LYS A 126      29.650  41.150   6.950  1.00  0.00           C  
ATOM   1000  CE  LYS A 126      29.370  40.610   5.540  1.00  0.00           C  
ATOM   1001  NZ  LYS A 126      30.520  40.700   4.630  1.00  0.00           N  
ATOM   1002  N   PRO A 127      32.680  41.980  11.570  1.00  0.00           N  
ATOM   1003  CA  PRO A 127      32.810  42.690  12.870  1.00  0.00           C  
ATOM   1004  C   PRO A 127      31.510  43.110  13.560  1.00  0.00           C  
ATOM   1005  O   PRO A 127      30.440  43.200  12.940  1.00  0.00           O  
ATOM   1006  CB  PRO A 127      33.670  43.920  12.570  1.00  0.00           C  
ATOM   1007  CG  PRO A 127      34.570  43.430  11.430  1.00  0.00           C  
ATOM   1008  CD  PRO A 127      33.620  42.560  10.600  1.00  0.00           C  
ATOM   1009  N   VAL A 128      31.600  43.140  14.890  1.00  0.00           N  
ATOM   1010  CA  VAL A 128      30.520  43.590  15.800  1.00  0.00           C  
ATOM   1011  C   VAL A 128      31.050  44.670  16.780  1.00  0.00           C  
ATOM   1012  O   VAL A 128      32.130  44.540  17.340  1.00  0.00           O  
ATOM   1013  CB  VAL A 128      29.930  42.420  16.610  1.00  0.00           C  
ATOM   1014  CG1 VAL A 128      28.620  42.830  17.290  1.00  0.00           C  
ATOM   1015  CG2 VAL A 128      29.660  41.160  15.780  1.00  0.00           C  
ATOM   1016  N   THR A 129      30.210  45.690  17.000  1.00  0.00           N  
ATOM   1017  CA  THR A 129      30.420  46.750  18.010  1.00  0.00           C  
ATOM   1018  C   THR A 129      29.250  47.090  18.960  1.00  0.00           C  
ATOM   1019  O   THR A 129      29.500  47.640  20.030  1.00  0.00           O  
ATOM   1020  CB  THR A 129      30.930  48.100  17.470  1.00  0.00           C  
ATOM   1021  OG1 THR A 129      30.380  48.410  16.180  1.00  0.00           O  
ATOM   1022  CG2 THR A 129      32.460  48.170  17.500  1.00  0.00           C  
ATOM   1023  N   THR A 130      28.020  46.730  18.590  1.00  0.00           N  
ATOM   1024  CA  THR A 130      26.800  47.150  19.340  1.00  0.00           C  
ATOM   1025  C   THR A 130      26.750  46.870  20.850  1.00  0.00           C  
ATOM   1026  O   THR A 130      26.410  45.790  21.340  1.00  0.00           O  
ATOM   1027  CB  THR A 130      25.470  46.730  18.720  1.00  0.00           C  
ATOM   1028  OG1 THR A 130      25.410  45.330  18.420  1.00  0.00           O  
ATOM   1029  CG2 THR A 130      25.180  47.600  17.500  1.00  0.00           C  
ATOM   1030  N   GLY A 131      27.020  47.970  21.560  1.00  0.00           N  
ATOM   1031  CA  GLY A 131      27.080  48.040  23.030  1.00  0.00           C  
ATOM   1032  C   GLY A 131      28.160  47.180  23.710  1.00  0.00           C  
ATOM   1033  O   GLY A 131      28.060  46.920  24.910  1.00  0.00           O  
ATOM   1034  N   VAL A 132      29.240  46.890  22.980  1.00  0.00           N  
ATOM   1035  CA  VAL A 132      30.370  46.100  23.500  1.00  0.00           C  
ATOM   1036  C   VAL A 132      31.130  46.790  24.650  1.00  0.00           C  
ATOM   1037  O   VAL A 132      31.010  48.000  24.890  1.00  0.00           O  
ATOM   1038  CB  VAL A 132      31.360  45.640  22.410  1.00  0.00           C  
ATOM   1039  CG1 VAL A 132      30.690  44.680  21.420  1.00  0.00           C  
ATOM   1040  CG2 VAL A 132      32.080  46.790  21.680  1.00  0.00           C  
ATOM   1041  N   SER A 133      31.730  45.950  25.490  1.00  0.00           N  
ATOM   1042  CA  SER A 133      32.680  46.400  26.530  1.00  0.00           C  
ATOM   1043  C   SER A 133      33.850  45.440  26.760  1.00  0.00           C  
ATOM   1044  O   SER A 133      33.900  44.340  26.200  1.00  0.00           O  
ATOM   1045  CB  SER A 133      32.010  46.770  27.860  1.00  0.00           C  
ATOM   1046  OG  SER A 133      31.520  45.650  28.600  1.00  0.00           O  
ATOM   1047  N   GLU A 134      34.890  46.010  27.370  1.00  0.00           N  
ATOM   1048  CA  GLU A 134      36.140  45.320  27.760  1.00  0.00           C  
ATOM   1049  C   GLU A 134      36.470  45.520  29.260  1.00  0.00           C  
ATOM   1050  O   GLU A 134      35.890  46.390  29.910  1.00  0.00           O  
ATOM   1051  CB  GLU A 134      37.290  45.800  26.860  1.00  0.00           C  
ATOM   1052  CG  GLU A 134      37.510  47.320  26.870  1.00  0.00           C  
ATOM   1053  CD  GLU A 134      38.550  47.820  25.870  1.00  0.00           C  
ATOM   1054  OE1 GLU A 134      38.520  47.400  24.690  1.00  0.00           O  
ATOM   1055  OE2 GLU A 134      39.300  48.740  26.250  1.00  0.00           O  
ATOM   1056  N   THR A 135      37.210  44.570  29.810  1.00  0.00           N  
ATOM   1057  CA  THR A 135      37.870  44.750  31.130  1.00  0.00           C  
ATOM   1058  C   THR A 135      39.290  45.320  30.970  1.00  0.00           C  
ATOM   1059  O   THR A 135      39.780  45.490  29.850  1.00  0.00           O  
ATOM   1060  CB  THR A 135      37.980  43.460  31.960  1.00  0.00           C  
ATOM   1061  OG1 THR A 135      38.830  42.490  31.320  1.00  0.00           O  
ATOM   1062  CG2 THR A 135      36.610  42.920  32.370  1.00  0.00           C  
ATOM   1063  N   VAL A 136      39.930  45.620  32.100  1.00  0.00           N  
ATOM   1064  CA  VAL A 136      41.380  45.930  32.150  1.00  0.00           C  
ATOM   1065  C   VAL A 136      42.230  44.660  32.400  1.00  0.00           C  
ATOM   1066  O   VAL A 136      41.690  43.550  32.340  1.00  0.00           O  
ATOM   1067  CB  VAL A 136      41.720  47.080  33.120  1.00  0.00           C  
ATOM   1068  CG1 VAL A 136      41.110  48.390  32.620  1.00  0.00           C  
ATOM   1069  CG2 VAL A 136      41.310  46.800  34.570  1.00  0.00           C  
ATOM   1070  N   PHE A 137      43.550  44.810  32.560  1.00  0.00           N  
ATOM   1071  CA  PHE A 137      44.440  43.650  32.760  1.00  0.00           C  
ATOM   1072  C   PHE A 137      44.420  43.080  34.190  1.00  0.00           C  
ATOM   1073  O   PHE A 137      45.360  43.230  34.980  1.00  0.00           O  
ATOM   1074  CB  PHE A 137      45.860  43.940  32.250  1.00  0.00           C  
ATOM   1075  CG  PHE A 137      45.930  44.120  30.730  1.00  0.00           C  
ATOM   1076  CD1 PHE A 137      46.090  45.390  30.190  1.00  0.00           C  
ATOM   1077  CD2 PHE A 137      45.800  43.020  29.890  1.00  0.00           C  
ATOM   1078  CE1 PHE A 137      46.110  45.560  28.810  1.00  0.00           C  
ATOM   1079  CE2 PHE A 137      45.830  43.200  28.510  1.00  0.00           C  
ATOM   1080  CZ  PHE A 137      45.990  44.470  27.970  1.00  0.00           C  
ATOM   1081  N   LEU A 138      43.400  42.270  34.430  1.00  0.00           N  
ATOM   1082  CA  LEU A 138      43.110  41.620  35.720  1.00  0.00           C  
ATOM   1083  C   LEU A 138      44.200  40.620  36.160  1.00  0.00           C  
ATOM   1084  O   LEU A 138      44.420  39.620  35.480  1.00  0.00           O  
ATOM   1085  CB  LEU A 138      41.740  40.920  35.660  1.00  0.00           C  
ATOM   1086  CG  LEU A 138      40.550  41.880  35.550  1.00  0.00           C  
ATOM   1087  CD1 LEU A 138      39.310  41.090  35.110  1.00  0.00           C  
ATOM   1088  CD2 LEU A 138      40.260  42.560  36.890  1.00  0.00           C  
ATOM   1089  N   PRO A 139      44.860  40.880  37.300  1.00  0.00           N  
ATOM   1090  CA  PRO A 139      45.990  40.050  37.780  1.00  0.00           C  
ATOM   1091  C   PRO A 139      45.630  38.620  38.180  1.00  0.00           C  
ATOM   1092  O   PRO A 139      44.520  38.330  38.660  1.00  0.00           O  
ATOM   1093  CB  PRO A 139      46.570  40.850  38.960  1.00  0.00           C  
ATOM   1094  CG  PRO A 139      45.370  41.610  39.510  1.00  0.00           C  
ATOM   1095  CD  PRO A 139      44.580  41.970  38.250  1.00  0.00           C  
ATOM   1096  N   ARG A 140      46.560  37.720  37.860  1.00  0.00           N  
ATOM   1097  CA  ARG A 140      46.530  36.300  38.260  1.00  0.00           C  
ATOM   1098  C   ARG A 140      47.610  35.920  39.290  1.00  0.00           C  
ATOM   1099  O   ARG A 140      48.630  36.610  39.440  1.00  0.00           O  
ATOM   1100  CB  ARG A 140      46.750  35.410  37.030  1.00  0.00           C  
ATOM   1101  CG  ARG A 140      45.480  35.190  36.190  1.00  0.00           C  
ATOM   1102  CD  ARG A 140      45.730  34.130  35.100  1.00  0.00           C  
ATOM   1103  NE  ARG A 140      46.220  32.880  35.700  1.00  0.00           N  
ATOM   1104  CZ  ARG A 140      45.520  31.770  35.950  1.00  0.00           C  
ATOM   1105  NH1 ARG A 140      44.260  31.610  35.560  1.00  0.00           N  
ATOM   1106  NH2 ARG A 140      46.120  30.780  36.620  1.00  0.00           N  
ATOM   1107  N   GLU A 141      47.390  34.780  39.940  1.00  0.00           N  
ATOM   1108  CA  GLU A 141      48.330  34.150  40.900  1.00  0.00           C  
ATOM   1109  C   GLU A 141      49.780  34.000  40.380  1.00  0.00           C  
ATOM   1110  O   GLU A 141      50.700  34.650  40.870  1.00  0.00           O  
ATOM   1111  CB  GLU A 141      47.800  32.770  41.310  1.00  0.00           C  
ATOM   1112  CG  GLU A 141      46.770  32.790  42.440  1.00  0.00           C  
ATOM   1113  CD  GLU A 141      47.330  33.140  43.820  1.00  0.00           C  
ATOM   1114  OE1 GLU A 141      48.570  33.060  44.030  1.00  0.00           O  
ATOM   1115  OE2 GLU A 141      46.520  33.460  44.710  1.00  0.00           O  
ATOM   1116  N   ASP A 142      49.920  33.230  39.300  1.00  0.00           N  
ATOM   1117  CA  ASP A 142      51.180  32.790  38.670  1.00  0.00           C  
ATOM   1118  C   ASP A 142      51.870  33.810  37.730  1.00  0.00           C  
ATOM   1119  O   ASP A 142      52.620  33.450  36.820  1.00  0.00           O  
ATOM   1120  CB  ASP A 142      50.910  31.450  37.970  1.00  0.00           C  
ATOM   1121  CG  ASP A 142      49.830  31.440  36.880  1.00  0.00           C  
ATOM   1122  OD1 ASP A 142      48.830  32.190  36.970  1.00  0.00           O  
ATOM   1123  OD2 ASP A 142      49.980  30.620  35.950  1.00  0.00           O  
ATOM   1124  N   HIS A 143      51.740  35.090  38.100  1.00  0.00           N  
ATOM   1125  CA  HIS A 143      52.280  36.270  37.390  1.00  0.00           C  
ATOM   1126  C   HIS A 143      51.770  36.440  35.940  1.00  0.00           C  
ATOM   1127  O   HIS A 143      52.520  36.600  34.980  1.00  0.00           O  
ATOM   1128  CB  HIS A 143      53.820  36.320  37.470  1.00  0.00           C  
ATOM   1129  CG  HIS A 143      54.390  36.040  38.870  1.00  0.00           C  
ATOM   1130  ND1 HIS A 143      54.840  34.860  39.300  1.00  0.00           N  
ATOM   1131  CD2 HIS A 143      54.390  36.880  39.910  1.00  0.00           C  
ATOM   1132  CE1 HIS A 143      55.090  34.970  40.600  1.00  0.00           C  
ATOM   1133  NE2 HIS A 143      54.820  36.210  40.970  1.00  0.00           N  
ATOM   1134  N   LEU A 144      50.450  36.250  35.780  1.00  0.00           N  
ATOM   1135  CA  LEU A 144      49.730  36.370  34.500  1.00  0.00           C  
ATOM   1136  C   LEU A 144      48.610  37.430  34.510  1.00  0.00           C  
ATOM   1137  O   LEU A 144      48.200  37.920  35.560  1.00  0.00           O  
ATOM   1138  CB  LEU A 144      49.140  35.010  34.090  1.00  0.00           C  
ATOM   1139  CG  LEU A 144      50.160  33.950  33.680  1.00  0.00           C  
ATOM   1140  CD1 LEU A 144      49.450  32.600  33.530  1.00  0.00           C  
ATOM   1141  CD2 LEU A 144      50.800  34.290  32.340  1.00  0.00           C  
ATOM   1142  N   PHE A 145      48.130  37.760  33.310  1.00  0.00           N  
ATOM   1143  CA  PHE A 145      47.020  38.690  33.070  1.00  0.00           C  
ATOM   1144  C   PHE A 145      45.780  38.010  32.450  1.00  0.00           C  
ATOM   1145  O   PHE A 145      45.880  36.960  31.810  1.00  0.00           O  
ATOM   1146  CB  PHE A 145      47.490  39.840  32.160  1.00  0.00           C  
ATOM   1147  CG  PHE A 145      48.630  40.650  32.780  1.00  0.00           C  
ATOM   1148  CD1 PHE A 145      48.350  41.760  33.570  1.00  0.00           C  
ATOM   1149  CD2 PHE A 145      49.950  40.290  32.520  1.00  0.00           C  
ATOM   1150  CE1 PHE A 145      49.390  42.530  34.070  1.00  0.00           C  
ATOM   1151  CE2 PHE A 145      50.980  41.050  33.050  1.00  0.00           C  
ATOM   1152  CZ  PHE A 145      50.710  42.170  33.820  1.00  0.00           C  
ATOM   1153  N   ARG A 146      44.630  38.570  32.820  1.00  0.00           N  
ATOM   1154  CA  ARG A 146      43.290  38.100  32.420  1.00  0.00           C  
ATOM   1155  C   ARG A 146      42.370  39.240  31.930  1.00  0.00           C  
ATOM   1156  O   ARG A 146      42.370  40.340  32.490  1.00  0.00           O  
ATOM   1157  CB  ARG A 146      42.730  37.420  33.680  1.00  0.00           C  
ATOM   1158  CG  ARG A 146      41.480  36.570  33.480  1.00  0.00           C  
ATOM   1159  CD  ARG A 146      41.110  35.840  34.780  1.00  0.00           C  
ATOM   1160  NE  ARG A 146      40.390  36.700  35.740  1.00  0.00           N  
ATOM   1161  CZ  ARG A 146      40.930  37.470  36.700  1.00  0.00           C  
ATOM   1162  NH1 ARG A 146      42.250  37.560  36.900  1.00  0.00           N  
ATOM   1163  NH2 ARG A 146      40.140  38.130  37.540  1.00  0.00           N  
ATOM   1164  N   LYS A 147      41.590  38.960  30.890  1.00  0.00           N  
ATOM   1165  CA  LYS A 147      40.600  39.890  30.290  1.00  0.00           C  
ATOM   1166  C   LYS A 147      39.250  39.260  29.880  1.00  0.00           C  
ATOM   1167  O   LYS A 147      39.170  38.090  29.490  1.00  0.00           O  
ATOM   1168  CB  LYS A 147      41.150  40.650  29.080  1.00  0.00           C  
ATOM   1169  CG  LYS A 147      42.000  41.860  29.490  1.00  0.00           C  
ATOM   1170  CD  LYS A 147      41.800  43.020  28.520  1.00  0.00           C  
ATOM   1171  CE  LYS A 147      42.600  44.240  28.970  1.00  0.00           C  
ATOM   1172  NZ  LYS A 147      42.190  45.480  28.310  1.00  0.00           N  
ATOM   1173  N   PHE A 148      38.210  40.090  29.980  1.00  0.00           N  
ATOM   1174  CA  PHE A 148      36.840  39.780  29.520  1.00  0.00           C  
ATOM   1175  C   PHE A 148      36.350  40.810  28.480  1.00  0.00           C  
ATOM   1176  O   PHE A 148      36.450  42.020  28.700  1.00  0.00           O  
ATOM   1177  CB  PHE A 148      35.850  39.810  30.690  1.00  0.00           C  
ATOM   1178  CG  PHE A 148      36.110  38.780  31.800  1.00  0.00           C  
ATOM   1179  CD1 PHE A 148      36.980  39.080  32.840  1.00  0.00           C  
ATOM   1180  CD2 PHE A 148      35.350  37.620  31.840  1.00  0.00           C  
ATOM   1181  CE1 PHE A 148      37.100  38.200  33.920  1.00  0.00           C  
ATOM   1182  CE2 PHE A 148      35.490  36.740  32.900  1.00  0.00           C  
ATOM   1183  CZ  PHE A 148      36.360  37.030  33.940  1.00  0.00           C  
ATOM   1184  N   HIS A 149      35.780  40.290  27.400  1.00  0.00           N  
ATOM   1185  CA  HIS A 149      35.130  41.110  26.350  1.00  0.00           C  
ATOM   1186  C   HIS A 149      33.650  40.730  26.170  1.00  0.00           C  
ATOM   1187  O   HIS A 149      33.320  39.580  25.880  1.00  0.00           O  
ATOM   1188  CB  HIS A 149      35.910  40.960  25.040  1.00  0.00           C  
ATOM   1189  CG  HIS A 149      37.280  41.630  25.120  1.00  0.00           C  
ATOM   1190  ND1 HIS A 149      38.370  41.120  25.700  1.00  0.00           N  
ATOM   1191  CD2 HIS A 149      37.610  42.800  24.600  1.00  0.00           C  
ATOM   1192  CE1 HIS A 149      39.370  41.990  25.530  1.00  0.00           C  
ATOM   1193  NE2 HIS A 149      38.900  43.030  24.850  1.00  0.00           N  
ATOM   1194  N   TYR A 150      32.800  41.750  26.150  1.00  0.00           N  
ATOM   1195  CA  TYR A 150      31.330  41.600  26.260  1.00  0.00           C  
ATOM   1196  C   TYR A 150      30.560  42.040  25.010  1.00  0.00           C  
ATOM   1197  O   TYR A 150      30.850  43.090  24.430  1.00  0.00           O  
ATOM   1198  CB  TYR A 150      30.800  42.420  27.430  1.00  0.00           C  
ATOM   1199  CG  TYR A 150      31.510  42.130  28.750  1.00  0.00           C  
ATOM   1200  CD1 TYR A 150      32.730  42.750  29.010  1.00  0.00           C  
ATOM   1201  CD2 TYR A 150      30.960  41.270  29.690  1.00  0.00           C  
ATOM   1202  CE1 TYR A 150      33.410  42.500  30.180  1.00  0.00           C  
ATOM   1203  CE2 TYR A 150      31.630  41.030  30.880  1.00  0.00           C  
ATOM   1204  CZ  TYR A 150      32.850  41.660  31.120  1.00  0.00           C  
ATOM   1205  OH  TYR A 150      33.380  41.640  32.370  1.00  0.00           O  
ATOM   1206  N   LEU A 151      29.590  41.200  24.650  1.00  0.00           N  
ATOM   1207  CA  LEU A 151      28.600  41.450  23.590  1.00  0.00           C  
ATOM   1208  C   LEU A 151      27.140  41.120  24.010  1.00  0.00           C  
ATOM   1209  O   LEU A 151      26.780  39.950  24.090  1.00  0.00           O  
ATOM   1210  CB  LEU A 151      29.020  40.700  22.320  1.00  0.00           C  
ATOM   1211  CG  LEU A 151      28.010  40.720  21.160  1.00  0.00           C  
ATOM   1212  CD1 LEU A 151      27.650  42.140  20.710  1.00  0.00           C  
ATOM   1213  CD2 LEU A 151      28.580  39.900  20.000  1.00  0.00           C  
ATOM   1214  N   PRO A 152      26.350  42.150  24.350  1.00  0.00           N  
ATOM   1215  CA  PRO A 152      24.900  42.010  24.590  1.00  0.00           C  
ATOM   1216  C   PRO A 152      24.110  41.800  23.280  1.00  0.00           C  
ATOM   1217  O   PRO A 152      23.740  42.740  22.560  1.00  0.00           O  
ATOM   1218  CB  PRO A 152      24.510  43.280  25.360  1.00  0.00           C  
ATOM   1219  CG  PRO A 152      25.540  44.310  24.900  1.00  0.00           C  
ATOM   1220  CD  PRO A 152      26.820  43.500  24.720  1.00  0.00           C  
ATOM   1221  N   PHE A 153      23.750  40.540  23.070  1.00  0.00           N  
ATOM   1222  CA  PHE A 153      23.210  40.030  21.790  1.00  0.00           C  
ATOM   1223  C   PHE A 153      21.800  39.420  21.940  1.00  0.00           C  
ATOM   1224  O   PHE A 153      21.250  39.350  23.040  1.00  0.00           O  
ATOM   1225  CB  PHE A 153      24.220  39.010  21.230  1.00  0.00           C  
ATOM   1226  CG  PHE A 153      24.090  37.600  21.850  1.00  0.00           C  
ATOM   1227  CD1 PHE A 153      24.400  37.380  23.180  1.00  0.00           C  
ATOM   1228  CD2 PHE A 153      23.460  36.610  21.110  1.00  0.00           C  
ATOM   1229  CE1 PHE A 153      24.040  36.180  23.790  1.00  0.00           C  
ATOM   1230  CE2 PHE A 153      23.090  35.420  21.710  1.00  0.00           C  
ATOM   1231  CZ  PHE A 153      23.380  35.200  23.060  1.00  0.00           C  
ATOM   1232  N   LEU A 154      21.260  38.920  20.830  1.00  0.00           N  
ATOM   1233  CA  LEU A 154      19.970  38.200  20.790  1.00  0.00           C  
ATOM   1234  C   LEU A 154      20.150  36.740  20.320  1.00  0.00           C  
ATOM   1235  O   LEU A 154      20.790  36.510  19.290  1.00  0.00           O  
ATOM   1236  CB  LEU A 154      19.030  39.000  19.870  1.00  0.00           C  
ATOM   1237  CG  LEU A 154      17.620  38.420  19.750  1.00  0.00           C  
ATOM   1238  CD1 LEU A 154      16.600  39.560  19.740  1.00  0.00           C  
ATOM   1239  CD2 LEU A 154      17.480  37.610  18.460  1.00  0.00           C  
ATOM   1240  N   PRO A 155      19.620  35.760  21.080  1.00  0.00           N  
ATOM   1241  CA  PRO A 155      19.650  34.330  20.710  1.00  0.00           C  
ATOM   1242  C   PRO A 155      18.910  34.070  19.390  1.00  0.00           C  
ATOM   1243  O   PRO A 155      17.690  34.230  19.280  1.00  0.00           O  
ATOM   1244  CB  PRO A 155      18.990  33.610  21.880  1.00  0.00           C  
ATOM   1245  CG  PRO A 155      19.340  34.500  23.070  1.00  0.00           C  
ATOM   1246  CD  PRO A 155      19.210  35.910  22.490  1.00  0.00           C  
ATOM   1247  N   SER A 156      19.720  33.730  18.380  1.00  0.00           N  
ATOM   1248  CA  SER A 156      19.280  33.560  16.980  1.00  0.00           C  
ATOM   1249  C   SER A 156      19.820  32.290  16.310  1.00  0.00           C  
ATOM   1250  O   SER A 156      21.030  32.140  16.120  1.00  0.00           O  
ATOM   1251  CB  SER A 156      19.720  34.780  16.150  1.00  0.00           C  
ATOM   1252  OG  SER A 156      19.290  34.650  14.780  1.00  0.00           O  
ATOM   1253  N   THR A 157      18.910  31.440  15.830  1.00  0.00           N  
ATOM   1254  CA  THR A 157      19.290  30.220  15.070  1.00  0.00           C  
ATOM   1255  C   THR A 157      20.010  30.510  13.740  1.00  0.00           C  
ATOM   1256  O   THR A 157      21.060  29.940  13.440  1.00  0.00           O  
ATOM   1257  CB  THR A 157      18.110  29.290  14.760  1.00  0.00           C  
ATOM   1258  OG1 THR A 157      17.060  30.000  14.100  1.00  0.00           O  
ATOM   1259  CG2 THR A 157      17.630  28.560  16.020  1.00  0.00           C  
ATOM   1260  N   GLU A 158      19.510  31.530  13.050  1.00  0.00           N  
ATOM   1261  CA  GLU A 158      19.960  31.930  11.700  1.00  0.00           C  
ATOM   1262  C   GLU A 158      21.320  32.660  11.630  1.00  0.00           C  
ATOM   1263  O   GLU A 158      22.010  32.570  10.620  1.00  0.00           O  
ATOM   1264  CB  GLU A 158      18.850  32.720  10.980  1.00  0.00           C  
ATOM   1265  CG  GLU A 158      17.450  32.090  11.030  1.00  0.00           C  
ATOM   1266  CD  GLU A 158      17.360  30.630  10.560  1.00  0.00           C  
ATOM   1267  OE1 GLU A 158      17.320  29.730  11.430  1.00  0.00           O  
ATOM   1268  OE2 GLU A 158      17.210  30.420   9.340  1.00  0.00           O  
ATOM   1269  N   ASP A 159      21.770  33.190  12.760  1.00  0.00           N  
ATOM   1270  CA  ASP A 159      23.060  33.910  12.890  1.00  0.00           C  
ATOM   1271  C   ASP A 159      24.110  33.100  13.680  1.00  0.00           C  
ATOM   1272  O   ASP A 159      23.780  32.400  14.630  1.00  0.00           O  
ATOM   1273  CB  ASP A 159      22.850  35.260  13.600  1.00  0.00           C  
ATOM   1274  CG  ASP A 159      21.890  36.210  12.870  1.00  0.00           C  
ATOM   1275  OD1 ASP A 159      22.380  36.950  12.000  1.00  0.00           O  
ATOM   1276  OD2 ASP A 159      20.710  36.290  13.280  1.00  0.00           O  
ATOM   1277  N   VAL A 160      25.380  33.220  13.290  1.00  0.00           N  
ATOM   1278  CA  VAL A 160      26.530  32.580  13.980  1.00  0.00           C  
ATOM   1279  C   VAL A 160      27.590  33.570  14.500  1.00  0.00           C  
ATOM   1280  O   VAL A 160      27.960  34.510  13.800  1.00  0.00           O  
ATOM   1281  CB  VAL A 160      27.210  31.470  13.150  1.00  0.00           C  
ATOM   1282  CG1 VAL A 160      26.310  30.240  13.020  1.00  0.00           C  
ATOM   1283  CG2 VAL A 160      27.670  31.930  11.760  1.00  0.00           C  
ATOM   1284  N   TYR A 161      28.170  33.230  15.650  1.00  0.00           N  
ATOM   1285  CA  TYR A 161      29.160  34.080  16.330  1.00  0.00           C  
ATOM   1286  C   TYR A 161      30.580  33.490  16.430  1.00  0.00           C  
ATOM   1287  O   TYR A 161      30.790  32.350  16.850  1.00  0.00           O  
ATOM   1288  CB  TYR A 161      28.660  34.490  17.720  1.00  0.00           C  
ATOM   1289  CG  TYR A 161      27.610  35.600  17.660  1.00  0.00           C  
ATOM   1290  CD1 TYR A 161      26.250  35.320  17.770  1.00  0.00           C  
ATOM   1291  CD2 TYR A 161      28.020  36.920  17.510  1.00  0.00           C  
ATOM   1292  CE1 TYR A 161      25.310  36.350  17.750  1.00  0.00           C  
ATOM   1293  CE2 TYR A 161      27.090  37.950  17.480  1.00  0.00           C  
ATOM   1294  CZ  TYR A 161      25.740  37.670  17.590  1.00  0.00           C  
ATOM   1295  OH  TYR A 161      24.860  38.700  17.500  1.00  0.00           O  
ATOM   1296  N   ASP A 162      31.530  34.380  16.140  1.00  0.00           N  
ATOM   1297  CA  ASP A 162      32.990  34.150  16.190  1.00  0.00           C  
ATOM   1298  C   ASP A 162      33.720  35.210  17.040  1.00  0.00           C  
ATOM   1299  O   ASP A 162      33.290  36.350  17.170  1.00  0.00           O  
ATOM   1300  CB  ASP A 162      33.580  34.210  14.770  1.00  0.00           C  
ATOM   1301  CG  ASP A 162      33.690  32.860  14.060  1.00  0.00           C  
ATOM   1302  OD1 ASP A 162      34.750  32.220  14.250  1.00  0.00           O  
ATOM   1303  OD2 ASP A 162      32.850  32.580  13.180  1.00  0.00           O  
ATOM   1304  N   CYS A 163      34.810  34.770  17.670  1.00  0.00           N  
ATOM   1305  CA  CYS A 163      35.760  35.670  18.360  1.00  0.00           C  
ATOM   1306  C   CYS A 163      37.190  35.510  17.830  1.00  0.00           C  
ATOM   1307  O   CYS A 163      37.780  34.430  17.910  1.00  0.00           O  
ATOM   1308  CB  CYS A 163      35.710  35.430  19.880  1.00  0.00           C  
ATOM   1309  SG  CYS A 163      36.680  36.650  20.830  1.00  0.00           S  
ATOM   1310  N   ARG A 164      37.710  36.610  17.270  1.00  0.00           N  
ATOM   1311  CA  ARG A 164      39.090  36.700  16.750  1.00  0.00           C  
ATOM   1312  C   ARG A 164      40.080  37.230  17.800  1.00  0.00           C  
ATOM   1313  O   ARG A 164      39.920  38.310  18.350  1.00  0.00           O  
ATOM   1314  CB  ARG A 164      39.090  37.580  15.480  1.00  0.00           C  
ATOM   1315  CG  ARG A 164      40.470  37.930  14.900  1.00  0.00           C  
ATOM   1316  CD  ARG A 164      41.270  36.720  14.390  1.00  0.00           C  
ATOM   1317  NE  ARG A 164      42.670  37.100  14.150  1.00  0.00           N  
ATOM   1318  CZ  ARG A 164      43.170  37.790  13.110  1.00  0.00           C  
ATOM   1319  NH1 ARG A 164      42.410  38.240  12.110  1.00  0.00           N  
ATOM   1320  NH2 ARG A 164      44.490  37.980  13.010  1.00  0.00           N  
ATOM   1321  N   VAL A 165      41.160  36.460  17.940  1.00  0.00           N  
ATOM   1322  CA  VAL A 165      42.300  36.790  18.810  1.00  0.00           C  
ATOM   1323  C   VAL A 165      43.600  36.960  17.990  1.00  0.00           C  
ATOM   1324  O   VAL A 165      43.850  36.250  17.010  1.00  0.00           O  
ATOM   1325  CB  VAL A 165      42.440  35.740  19.930  1.00  0.00           C  
ATOM   1326  CG1 VAL A 165      43.620  36.010  20.880  1.00  0.00           C  
ATOM   1327  CG2 VAL A 165      41.170  35.650  20.790  1.00  0.00           C  
ATOM   1328  N   GLU A 166      44.280  38.060  18.320  1.00  0.00           N  
ATOM   1329  CA  GLU A 166      45.650  38.400  17.850  1.00  0.00           C  
ATOM   1330  C   GLU A 166      46.600  38.560  19.050  1.00  0.00           C  
ATOM   1331  O   GLU A 166      46.310  39.340  19.960  1.00  0.00           O  
ATOM   1332  CB  GLU A 166      45.610  39.720  17.070  1.00  0.00           C  
ATOM   1333  CG  GLU A 166      44.740  39.680  15.810  1.00  0.00           C  
ATOM   1334  CD  GLU A 166      44.530  41.030  15.110  1.00  0.00           C  
ATOM   1335  OE1 GLU A 166      45.410  41.910  15.180  1.00  0.00           O  
ATOM   1336  OE2 GLU A 166      43.490  41.170  14.430  1.00  0.00           O  
ATOM   1337  N   HIS A 167      47.770  37.930  18.960  1.00  0.00           N  
ATOM   1338  CA  HIS A 167      48.770  37.850  20.060  1.00  0.00           C  
ATOM   1339  C   HIS A 167      50.150  37.340  19.600  1.00  0.00           C  
ATOM   1340  O   HIS A 167      50.260  36.360  18.870  1.00  0.00           O  
ATOM   1341  CB  HIS A 167      48.250  36.910  21.170  1.00  0.00           C  
ATOM   1342  CG  HIS A 167      48.990  37.080  22.500  1.00  0.00           C  
ATOM   1343  ND1 HIS A 167      50.160  36.530  22.840  1.00  0.00           N  
ATOM   1344  CD2 HIS A 167      48.560  37.790  23.540  1.00  0.00           C  
ATOM   1345  CE1 HIS A 167      50.430  36.910  24.090  1.00  0.00           C  
ATOM   1346  NE2 HIS A 167      49.450  37.690  24.520  1.00  0.00           N  
ATOM   1347  N   TRP A 168      51.190  37.910  20.210  1.00  0.00           N  
ATOM   1348  CA  TRP A 168      52.610  37.580  19.950  1.00  0.00           C  
ATOM   1349  C   TRP A 168      53.050  36.140  20.280  1.00  0.00           C  
ATOM   1350  O   TRP A 168      53.900  35.560  19.600  1.00  0.00           O  
ATOM   1351  CB  TRP A 168      53.530  38.580  20.670  1.00  0.00           C  
ATOM   1352  CG  TRP A 168      53.340  40.020  20.200  1.00  0.00           C  
ATOM   1353  CD1 TRP A 168      53.050  40.440  18.970  1.00  0.00           C  
ATOM   1354  CD2 TRP A 168      53.380  41.150  21.010  1.00  0.00           C  
ATOM   1355  NE1 TRP A 168      52.890  41.760  18.960  1.00  0.00           N  
ATOM   1356  CE2 TRP A 168      53.070  42.230  20.190  1.00  0.00           C  
ATOM   1357  CE3 TRP A 168      53.600  41.340  22.360  1.00  0.00           C  
ATOM   1358  CZ2 TRP A 168      52.970  43.510  20.740  1.00  0.00           C  
ATOM   1359  CZ3 TRP A 168      53.510  42.610  22.910  1.00  0.00           C  
ATOM   1360  CH2 TRP A 168      53.190  43.700  22.100  1.00  0.00           C  
ATOM   1361  N   GLY A 169      52.460  35.570  21.340  1.00  0.00           N  
ATOM   1362  CA  GLY A 169      52.680  34.160  21.750  1.00  0.00           C  
ATOM   1363  C   GLY A 169      52.060  33.130  20.770  1.00  0.00           C  
ATOM   1364  O   GLY A 169      52.550  32.010  20.630  1.00  0.00           O  
ATOM   1365  N   LEU A 170      50.960  33.550  20.150  1.00  0.00           N  
ATOM   1366  CA  LEU A 170      50.170  32.800  19.160  1.00  0.00           C  
ATOM   1367  C   LEU A 170      50.840  32.760  17.770  1.00  0.00           C  
ATOM   1368  O   LEU A 170      51.030  33.810  17.140  1.00  0.00           O  
ATOM   1369  CB  LEU A 170      48.810  33.510  19.110  1.00  0.00           C  
ATOM   1370  CG  LEU A 170      47.790  32.940  18.110  1.00  0.00           C  
ATOM   1371  CD1 LEU A 170      47.160  31.660  18.640  1.00  0.00           C  
ATOM   1372  CD2 LEU A 170      46.750  34.020  17.820  1.00  0.00           C  
ATOM   1373  N   ASP A 171      51.210  31.560  17.330  1.00  0.00           N  
ATOM   1374  CA  ASP A 171      51.790  31.320  15.990  1.00  0.00           C  
ATOM   1375  C   ASP A 171      50.930  31.820  14.810  1.00  0.00           C  
ATOM   1376  O   ASP A 171      51.410  32.570  13.960  1.00  0.00           O  
ATOM   1377  CB  ASP A 171      52.080  29.820  15.780  1.00  0.00           C  
ATOM   1378  CG  ASP A 171      53.130  29.270  16.730  1.00  0.00           C  
ATOM   1379  OD1 ASP A 171      52.740  28.680  17.760  1.00  0.00           O  
ATOM   1380  OD2 ASP A 171      54.330  29.370  16.410  1.00  0.00           O  
ATOM   1381  N   GLU A 172      49.740  31.230  14.680  1.00  0.00           N  
ATOM   1382  CA  GLU A 172      48.750  31.580  13.640  1.00  0.00           C  
ATOM   1383  C   GLU A 172      47.380  31.960  14.250  1.00  0.00           C  
ATOM   1384  O   GLU A 172      46.970  31.320  15.220  1.00  0.00           O  
ATOM   1385  CB  GLU A 172      48.680  30.490  12.550  1.00  0.00           C  
ATOM   1386  CG  GLU A 172      48.650  29.040  13.060  1.00  0.00           C  
ATOM   1387  CD  GLU A 172      48.660  28.010  11.920  1.00  0.00           C  
ATOM   1388  OE1 GLU A 172      47.560  27.630  11.480  1.00  0.00           O  
ATOM   1389  OE2 GLU A 172      49.750  27.580  11.510  1.00  0.00           O  
ATOM   1390  N   PRO A 173      46.690  32.990  13.710  1.00  0.00           N  
ATOM   1391  CA  PRO A 173      45.500  33.640  14.320  1.00  0.00           C  
ATOM   1392  C   PRO A 173      44.480  32.690  14.970  1.00  0.00           C  
ATOM   1393  O   PRO A 173      44.180  31.620  14.440  1.00  0.00           O  
ATOM   1394  CB  PRO A 173      44.860  34.420  13.170  1.00  0.00           C  
ATOM   1395  CG  PRO A 173      46.070  34.860  12.370  1.00  0.00           C  
ATOM   1396  CD  PRO A 173      46.990  33.640  12.420  1.00  0.00           C  
ATOM   1397  N   LEU A 174      43.860  33.180  16.040  1.00  0.00           N  
ATOM   1398  CA  LEU A 174      42.940  32.370  16.860  1.00  0.00           C  
ATOM   1399  C   LEU A 174      41.470  32.780  16.700  1.00  0.00           C  
ATOM   1400  O   LEU A 174      41.130  33.960  16.680  1.00  0.00           O  
ATOM   1401  CB  LEU A 174      43.350  32.500  18.340  1.00  0.00           C  
ATOM   1402  CG  LEU A 174      42.790  31.390  19.240  1.00  0.00           C  
ATOM   1403  CD1 LEU A 174      43.510  30.060  18.980  1.00  0.00           C  
ATOM   1404  CD2 LEU A 174      42.910  31.790  20.710  1.00  0.00           C  
ATOM   1405  N   LEU A 175      40.640  31.740  16.570  1.00  0.00           N  
ATOM   1406  CA  LEU A 175      39.170  31.860  16.480  1.00  0.00           C  
ATOM   1407  C   LEU A 175      38.420  30.900  17.420  1.00  0.00           C  
ATOM   1408  O   LEU A 175      38.770  29.720  17.550  1.00  0.00           O  
ATOM   1409  CB  LEU A 175      38.700  31.610  15.040  1.00  0.00           C  
ATOM   1410  CG  LEU A 175      38.950  32.810  14.110  1.00  0.00           C  
ATOM   1411  CD1 LEU A 175      38.820  32.360  12.650  1.00  0.00           C  
ATOM   1412  CD2 LEU A 175      37.930  33.920  14.380  1.00  0.00           C  
ATOM   1413  N   LYS A 176      37.430  31.470  18.100  1.00  0.00           N  
ATOM   1414  CA  LYS A 176      36.470  30.730  18.940  1.00  0.00           C  
ATOM   1415  C   LYS A 176      35.010  30.890  18.470  1.00  0.00           C  
ATOM   1416  O   LYS A 176      34.560  32.010  18.230  1.00  0.00           O  
ATOM   1417  CB  LYS A 176      36.610  31.130  20.410  1.00  0.00           C  
ATOM   1418  CG  LYS A 176      37.680  30.300  21.140  1.00  0.00           C  
ATOM   1419  CD  LYS A 176      37.200  28.860  21.330  1.00  0.00           C  
ATOM   1420  CE  LYS A 176      38.230  27.960  22.010  1.00  0.00           C  
ATOM   1421  NZ  LYS A 176      37.690  26.600  22.160  1.00  0.00           N  
ATOM   1422  N   HIS A 177      34.280  29.780  18.500  1.00  0.00           N  
ATOM   1423  CA  HIS A 177      32.910  29.680  17.930  1.00  0.00           C  
ATOM   1424  C   HIS A 177      31.800  29.560  18.990  1.00  0.00           C  
ATOM   1425  O   HIS A 177      31.990  28.950  20.050  1.00  0.00           O  
ATOM   1426  CB  HIS A 177      32.870  28.420  17.060  1.00  0.00           C  
ATOM   1427  CG  HIS A 177      31.840  28.460  15.930  1.00  0.00           C  
ATOM   1428  ND1 HIS A 177      32.130  28.690  14.650  1.00  0.00           N  
ATOM   1429  CD2 HIS A 177      30.540  28.180  16.020  1.00  0.00           C  
ATOM   1430  CE1 HIS A 177      30.990  28.570  13.960  1.00  0.00           C  
ATOM   1431  NE2 HIS A 177      30.020  28.250  14.800  1.00  0.00           N  
ATOM   1432  N   TRP A 178      30.660  30.170  18.660  1.00  0.00           N  
ATOM   1433  CA  TRP A 178      29.370  29.920  19.340  1.00  0.00           C  
ATOM   1434  C   TRP A 178      28.150  30.020  18.410  1.00  0.00           C  
ATOM   1435  O   TRP A 178      28.040  30.950  17.600  1.00  0.00           O  
ATOM   1436  CB  TRP A 178      29.210  30.860  20.550  1.00  0.00           C  
ATOM   1437  CG  TRP A 178      27.960  30.500  21.370  1.00  0.00           C  
ATOM   1438  CD1 TRP A 178      27.830  29.460  22.190  1.00  0.00           C  
ATOM   1439  CD2 TRP A 178      26.720  31.100  21.250  1.00  0.00           C  
ATOM   1440  NE1 TRP A 178      26.560  29.370  22.590  1.00  0.00           N  
ATOM   1441  CE2 TRP A 178      25.860  30.360  22.050  1.00  0.00           C  
ATOM   1442  CE3 TRP A 178      26.270  32.240  20.600  1.00  0.00           C  
ATOM   1443  CZ2 TRP A 178      24.540  30.770  22.220  1.00  0.00           C  
ATOM   1444  CZ3 TRP A 178      24.960  32.660  20.780  1.00  0.00           C  
ATOM   1445  CH2 TRP A 178      24.090  31.930  21.600  1.00  0.00           C  
ATOM   1446  N   GLU A 179      27.280  29.020  18.510  1.00  0.00           N  
ATOM   1447  CA  GLU A 179      25.980  28.980  17.800  1.00  0.00           C  
ATOM   1448  C   GLU A 179      24.830  28.280  18.540  1.00  0.00           C  
ATOM   1449  O   GLU A 179      25.020  27.450  19.430  1.00  0.00           O  
ATOM   1450  CB  GLU A 179      26.120  28.430  16.360  1.00  0.00           C  
ATOM   1451  CG  GLU A 179      26.820  27.070  16.210  1.00  0.00           C  
ATOM   1452  CD  GLU A 179      26.770  26.580  14.760  1.00  0.00           C  
ATOM   1453  OE1 GLU A 179      27.560  27.070  13.930  1.00  0.00           O  
ATOM   1454  OE2 GLU A 179      25.860  25.780  14.450  1.00  0.00           O  
ATOM   1455  N   PHE A 180      23.610  28.760  18.260  1.00  0.00           N  
ATOM   1456  CA  PHE A 180      22.360  28.170  18.800  1.00  0.00           C  
ATOM   1457  C   PHE A 180      22.000  26.830  18.120  1.00  0.00           C  
ATOM   1458  O   PHE A 180      21.220  26.760  17.170  1.00  0.00           O  
ATOM   1459  CB  PHE A 180      21.220  29.190  18.680  1.00  0.00           C  
ATOM   1460  CG  PHE A 180      20.160  28.990  19.760  1.00  0.00           C  
ATOM   1461  CD1 PHE A 180      19.240  27.950  19.680  1.00  0.00           C  
ATOM   1462  CD2 PHE A 180      20.100  29.880  20.820  1.00  0.00           C  
ATOM   1463  CE1 PHE A 180      18.280  27.790  20.670  1.00  0.00           C  
ATOM   1464  CE2 PHE A 180      19.130  29.730  21.810  1.00  0.00           C  
ATOM   1465  CZ  PHE A 180      18.230  28.680  21.740  1.00  0.00           C  
ATOM   1466  N   ASP A 181      22.690  25.790  18.580  1.00  0.00           N  
ATOM   1467  CA  ASP A 181      22.490  24.390  18.180  1.00  0.00           C  
ATOM   1468  C   ASP A 181      21.110  23.820  18.570  1.00  0.00           C  
ATOM   1469  O   ASP A 181      20.470  24.280  19.520  1.00  0.00           O  
ATOM   1470  CB  ASP A 181      23.670  23.580  18.750  1.00  0.00           C  
ATOM   1471  CG  ASP A 181      23.720  22.130  18.290  1.00  0.00           C  
ATOM   1472  OD1 ASP A 181      24.230  21.870  17.180  1.00  0.00           O  
ATOM   1473  OD2 ASP A 181      23.290  21.260  19.070  1.00  0.00           O  
ATOM   1474  N   ALA A 182      20.700  22.790  17.830  1.00  0.00           N  
ATOM   1475  CA  ALA A 182      19.310  22.270  17.830  1.00  0.00           C  
ATOM   1476  C   ALA A 182      19.200  20.780  17.470  1.00  0.00           C  
ATOM   1477  CB  ALA A 182      18.460  23.100  16.860  1.00  0.00           C  
ATOM   1478  O2  ALA A 182      18.190  20.160  17.850  1.00  0.00           O  
ATOM   1479  O1  ALA A 182      20.130  20.230  16.820  1.00  0.00           O  
TER    1480      ALA A 182                                                      
ATOM   1481  N   THR B   3      60.810  42.500  15.180  1.00  0.00           N  
ATOM   1482  CA  THR B   3      59.840  43.280  15.970  1.00  0.00           C  
ATOM   1483  C   THR B   3      60.290  43.350  17.430  1.00  0.00           C  
ATOM   1484  O   THR B   3      60.260  42.330  18.120  1.00  0.00           O  
ATOM   1485  CB  THR B   3      58.450  42.630  15.890  1.00  0.00           C  
ATOM   1486  OG1 THR B   3      58.210  42.270  14.530  1.00  0.00           O  
ATOM   1487  CG2 THR B   3      57.340  43.580  16.370  1.00  0.00           C  
ATOM   1488  N   ARG B   4      60.940  44.470  17.740  1.00  0.00           N  
ATOM   1489  CA  ARG B   4      61.370  44.870  19.100  1.00  0.00           C  
ATOM   1490  C   ARG B   4      60.860  44.100  20.340  1.00  0.00           C  
ATOM   1491  O   ARG B   4      59.660  44.120  20.630  1.00  0.00           O  
ATOM   1492  CB  ARG B   4      61.330  46.400  19.300  1.00  0.00           C  
ATOM   1493  CG  ARG B   4      60.170  47.220  18.700  1.00  0.00           C  
ATOM   1494  CD  ARG B   4      58.790  46.900  19.280  1.00  0.00           C  
ATOM   1495  NE  ARG B   4      57.860  48.000  18.980  1.00  0.00           N  
ATOM   1496  CZ  ARG B   4      56.830  47.990  18.120  1.00  0.00           C  
ATOM   1497  NH1 ARG B   4      56.610  46.970  17.280  1.00  0.00           N  
ATOM   1498  NH2 ARG B   4      55.910  48.950  18.200  1.00  0.00           N  
ATOM   1499  N   PRO B   5      61.770  43.350  20.990  1.00  0.00           N  
ATOM   1500  CA  PRO B   5      61.490  42.530  22.200  1.00  0.00           C  
ATOM   1501  C   PRO B   5      60.870  43.350  23.340  1.00  0.00           C  
ATOM   1502  O   PRO B   5      61.300  44.470  23.610  1.00  0.00           O  
ATOM   1503  CB  PRO B   5      62.870  42.010  22.620  1.00  0.00           C  
ATOM   1504  CG  PRO B   5      63.610  41.860  21.300  1.00  0.00           C  
ATOM   1505  CD  PRO B   5      63.150  43.090  20.520  1.00  0.00           C  
ATOM   1506  N   ARG B   6      60.030  42.680  24.130  1.00  0.00           N  
ATOM   1507  CA  ARG B   6      59.150  43.350  25.120  1.00  0.00           C  
ATOM   1508  C   ARG B   6      59.630  43.250  26.580  1.00  0.00           C  
ATOM   1509  O   ARG B   6      60.020  42.190  27.070  1.00  0.00           O  
ATOM   1510  CB  ARG B   6      57.700  42.830  25.020  1.00  0.00           C  
ATOM   1511  CG  ARG B   6      57.090  43.000  23.630  1.00  0.00           C  
ATOM   1512  CD  ARG B   6      56.930  44.470  23.210  1.00  0.00           C  
ATOM   1513  NE  ARG B   6      56.900  44.510  21.740  1.00  0.00           N  
ATOM   1514  CZ  ARG B   6      56.010  45.160  20.970  1.00  0.00           C  
ATOM   1515  NH1 ARG B   6      55.120  46.020  21.450  1.00  0.00           N  
ATOM   1516  NH2 ARG B   6      55.850  44.760  19.710  1.00  0.00           N  
ATOM   1517  N   PHE B   7      59.470  44.380  27.260  1.00  0.00           N  
ATOM   1518  CA  PHE B   7      59.930  44.630  28.640  1.00  0.00           C  
ATOM   1519  C   PHE B   7      58.820  45.220  29.520  1.00  0.00           C  
ATOM   1520  O   PHE B   7      58.280  46.290  29.220  1.00  0.00           O  
ATOM   1521  CB  PHE B   7      61.120  45.600  28.610  1.00  0.00           C  
ATOM   1522  CG  PHE B   7      62.360  44.990  27.940  1.00  0.00           C  
ATOM   1523  CD1 PHE B   7      63.370  44.470  28.730  1.00  0.00           C  
ATOM   1524  CD2 PHE B   7      62.460  44.920  26.550  1.00  0.00           C  
ATOM   1525  CE1 PHE B   7      64.480  43.880  28.140  1.00  0.00           C  
ATOM   1526  CE2 PHE B   7      63.560  44.320  25.960  1.00  0.00           C  
ATOM   1527  CZ  PHE B   7      64.570  43.800  26.750  1.00  0.00           C  
ATOM   1528  N   LEU B   8      58.550  44.540  30.630  1.00  0.00           N  
ATOM   1529  CA  LEU B   8      57.450  44.890  31.550  1.00  0.00           C  
ATOM   1530  C   LEU B   8      57.930  45.110  33.000  1.00  0.00           C  
ATOM   1531  O   LEU B   8      58.810  44.420  33.500  1.00  0.00           O  
ATOM   1532  CB  LEU B   8      56.420  43.750  31.510  1.00  0.00           C  
ATOM   1533  CG  LEU B   8      55.180  43.970  32.400  1.00  0.00           C  
ATOM   1534  CD1 LEU B   8      54.260  45.050  31.840  1.00  0.00           C  
ATOM   1535  CD2 LEU B   8      54.440  42.650  32.590  1.00  0.00           C  
ATOM   1536  N   TRP B   9      57.330  46.120  33.630  1.00  0.00           N  
ATOM   1537  CA  TRP B   9      57.430  46.320  35.090  1.00  0.00           C  
ATOM   1538  C   TRP B   9      56.040  46.440  35.740  1.00  0.00           C  
ATOM   1539  O   TRP B   9      55.240  47.290  35.370  1.00  0.00           O  
ATOM   1540  CB  TRP B   9      58.290  47.550  35.400  1.00  0.00           C  
ATOM   1541  CG  TRP B   9      58.490  47.730  36.910  1.00  0.00           C  
ATOM   1542  CD1 TRP B   9      57.880  48.640  37.660  1.00  0.00           C  
ATOM   1543  CD2 TRP B   9      59.250  46.930  37.750  1.00  0.00           C  
ATOM   1544  NE1 TRP B   9      58.220  48.450  38.940  1.00  0.00           N  
ATOM   1545  CE2 TRP B   9      59.040  47.410  39.030  1.00  0.00           C  
ATOM   1546  CE3 TRP B   9      60.030  45.800  37.540  1.00  0.00           C  
ATOM   1547  CZ2 TRP B   9      59.600  46.760  40.120  1.00  0.00           C  
ATOM   1548  CZ3 TRP B   9      60.590  45.140  38.630  1.00  0.00           C  
ATOM   1549  CH2 TRP B   9      60.370  45.620  39.920  1.00  0.00           C  
ATOM   1550  N   GLN B  10      55.820  45.540  36.700  1.00  0.00           N  
ATOM   1551  CA  GLN B  10      54.550  45.410  37.440  1.00  0.00           C  
ATOM   1552  C   GLN B  10      54.740  45.510  38.970  1.00  0.00           C  
ATOM   1553  O   GLN B  10      55.690  44.970  39.530  1.00  0.00           O  
ATOM   1554  CB  GLN B  10      53.910  44.060  37.070  1.00  0.00           C  
ATOM   1555  CG  GLN B  10      52.510  43.870  37.670  1.00  0.00           C  
ATOM   1556  CD  GLN B  10      51.860  42.530  37.330  1.00  0.00           C  
ATOM   1557  OE1 GLN B  10      52.420  41.450  37.480  1.00  0.00           O  
ATOM   1558  NE2 GLN B  10      50.600  42.600  36.980  1.00  0.00           N  
ATOM   1559  N   LEU B  11      53.760  46.150  39.600  1.00  0.00           N  
ATOM   1560  CA  LEU B  11      53.650  46.200  41.080  1.00  0.00           C  
ATOM   1561  C   LEU B  11      52.290  45.670  41.580  1.00  0.00           C  
ATOM   1562  O   LEU B  11      51.220  46.060  41.100  1.00  0.00           O  
ATOM   1563  CB  LEU B  11      53.860  47.650  41.550  1.00  0.00           C  
ATOM   1564  CG  LEU B  11      53.900  47.790  43.080  1.00  0.00           C  
ATOM   1565  CD1 LEU B  11      55.190  47.230  43.680  1.00  0.00           C  
ATOM   1566  CD2 LEU B  11      53.710  49.260  43.470  1.00  0.00           C  
ATOM   1567  N   LYS B  12      52.370  44.860  42.630  1.00  0.00           N  
ATOM   1568  CA  LYS B  12      51.200  44.300  43.350  1.00  0.00           C  
ATOM   1569  C   LYS B  12      51.150  44.670  44.840  1.00  0.00           C  
ATOM   1570  O   LYS B  12      52.110  44.440  45.580  1.00  0.00           O  
ATOM   1571  CB  LYS B  12      51.180  42.770  43.250  1.00  0.00           C  
ATOM   1572  CG  LYS B  12      50.730  42.210  41.900  1.00  0.00           C  
ATOM   1573  CD  LYS B  12      50.740  40.690  42.020  1.00  0.00           C  
ATOM   1574  CE  LYS B  12      50.050  39.960  40.860  1.00  0.00           C  
ATOM   1575  NZ  LYS B  12      50.010  38.520  41.160  1.00  0.00           N  
ATOM   1576  N   PHE B  13      50.040  45.280  45.240  1.00  0.00           N  
ATOM   1577  CA  PHE B  13      49.670  45.470  46.660  1.00  0.00           C  
ATOM   1578  C   PHE B  13      48.390  44.700  47.040  1.00  0.00           C  
ATOM   1579  O   PHE B  13      47.280  45.050  46.620  1.00  0.00           O  
ATOM   1580  CB  PHE B  13      49.450  46.960  46.980  1.00  0.00           C  
ATOM   1581  CG  PHE B  13      50.700  47.840  46.910  1.00  0.00           C  
ATOM   1582  CD1 PHE B  13      50.630  49.030  46.210  1.00  0.00           C  
ATOM   1583  CD2 PHE B  13      51.800  47.590  47.730  1.00  0.00           C  
ATOM   1584  CE1 PHE B  13      51.630  49.980  46.330  1.00  0.00           C  
ATOM   1585  CE2 PHE B  13      52.800  48.550  47.860  1.00  0.00           C  
ATOM   1586  CZ  PHE B  13      52.720  49.740  47.150  1.00  0.00           C  
ATOM   1587  N   GLU B  14      48.570  43.660  47.850  1.00  0.00           N  
ATOM   1588  CA  GLU B  14      47.470  42.760  48.280  1.00  0.00           C  
ATOM   1589  C   GLU B  14      47.140  42.790  49.790  1.00  0.00           C  
ATOM   1590  O   GLU B  14      47.980  42.490  50.640  1.00  0.00           O  
ATOM   1591  CB  GLU B  14      47.700  41.330  47.780  1.00  0.00           C  
ATOM   1592  CG  GLU B  14      49.070  40.740  48.150  1.00  0.00           C  
ATOM   1593  CD  GLU B  14      49.300  39.340  47.590  1.00  0.00           C  
ATOM   1594  OE1 GLU B  14      49.440  38.400  48.400  1.00  0.00           O  
ATOM   1595  OE2 GLU B  14      49.470  39.230  46.360  1.00  0.00           O  
ATOM   1596  N   CYS B  15      45.910  43.210  50.070  1.00  0.00           N  
ATOM   1597  CA  CYS B  15      45.310  43.290  51.430  1.00  0.00           C  
ATOM   1598  C   CYS B  15      44.290  42.170  51.680  1.00  0.00           C  
ATOM   1599  O   CYS B  15      43.150  42.210  51.220  1.00  0.00           O  
ATOM   1600  CB  CYS B  15      44.590  44.630  51.610  1.00  0.00           C  
ATOM   1601  SG  CYS B  15      45.580  46.170  51.540  1.00  0.00           S  
ATOM   1602  N   HIS B  16      44.730  41.170  52.440  1.00  0.00           N  
ATOM   1603  CA  HIS B  16      43.920  39.990  52.830  1.00  0.00           C  
ATOM   1604  C   HIS B  16      43.390  40.160  54.270  1.00  0.00           C  
ATOM   1605  O   HIS B  16      44.160  40.380  55.200  1.00  0.00           O  
ATOM   1606  CB  HIS B  16      44.770  38.700  52.770  1.00  0.00           C  
ATOM   1607  CG  HIS B  16      45.440  38.360  51.430  1.00  0.00           C  
ATOM   1608  ND1 HIS B  16      45.380  37.170  50.820  1.00  0.00           N  
ATOM   1609  CD2 HIS B  16      46.420  39.050  50.840  1.00  0.00           C  
ATOM   1610  CE1 HIS B  16      46.320  37.140  49.870  1.00  0.00           C  
ATOM   1611  NE2 HIS B  16      46.960  38.300  49.880  1.00  0.00           N  
ATOM   1612  N   PHE B  17      42.070  40.010  54.440  1.00  0.00           N  
ATOM   1613  CA  PHE B  17      41.400  40.250  55.740  1.00  0.00           C  
ATOM   1614  C   PHE B  17      40.900  38.990  56.480  1.00  0.00           C  
ATOM   1615  O   PHE B  17      40.270  38.110  55.900  1.00  0.00           O  
ATOM   1616  CB  PHE B  17      40.240  41.220  55.530  1.00  0.00           C  
ATOM   1617  CG  PHE B  17      40.720  42.660  55.330  1.00  0.00           C  
ATOM   1618  CD1 PHE B  17      40.650  43.550  56.400  1.00  0.00           C  
ATOM   1619  CD2 PHE B  17      41.250  43.070  54.120  1.00  0.00           C  
ATOM   1620  CE1 PHE B  17      41.110  44.860  56.250  1.00  0.00           C  
ATOM   1621  CE2 PHE B  17      41.720  44.370  53.970  1.00  0.00           C  
ATOM   1622  CZ  PHE B  17      41.650  45.260  55.040  1.00  0.00           C  
ATOM   1623  N   PHE B  18      41.120  39.000  57.790  1.00  0.00           N  
ATOM   1624  CA  PHE B  18      40.810  37.870  58.700  1.00  0.00           C  
ATOM   1625  C   PHE B  18      39.940  38.300  59.890  1.00  0.00           C  
ATOM   1626  O   PHE B  18      40.340  39.150  60.690  1.00  0.00           O  
ATOM   1627  CB  PHE B  18      42.120  37.260  59.230  1.00  0.00           C  
ATOM   1628  CG  PHE B  18      43.080  36.790  58.120  1.00  0.00           C  
ATOM   1629  CD1 PHE B  18      43.810  37.720  57.390  1.00  0.00           C  
ATOM   1630  CD2 PHE B  18      43.130  35.440  57.790  1.00  0.00           C  
ATOM   1631  CE1 PHE B  18      44.540  37.300  56.290  1.00  0.00           C  
ATOM   1632  CE2 PHE B  18      43.900  35.030  56.710  1.00  0.00           C  
ATOM   1633  CZ  PHE B  18      44.580  35.960  55.940  1.00  0.00           C  
ATOM   1634  N   ASN B  19      38.730  37.710  59.950  1.00  0.00           N  
ATOM   1635  CA  ASN B  19      37.680  38.030  60.950  1.00  0.00           C  
ATOM   1636  C   ASN B  19      37.390  39.540  61.060  1.00  0.00           C  
ATOM   1637  O   ASN B  19      37.890  40.240  61.940  1.00  0.00           O  
ATOM   1638  CB  ASN B  19      38.000  37.410  62.320  1.00  0.00           C  
ATOM   1639  CG  ASN B  19      37.570  35.940  62.470  1.00  0.00           C  
ATOM   1640  OD1 ASN B  19      36.520  35.510  62.000  1.00  0.00           O  
ATOM   1641  ND2 ASN B  19      38.280  35.190  63.280  1.00  0.00           N  
ATOM   1642  N   GLY B  20      36.620  40.030  60.080  1.00  0.00           N  
ATOM   1643  CA  GLY B  20      36.370  41.470  59.870  1.00  0.00           C  
ATOM   1644  C   GLY B  20      37.680  42.190  59.540  1.00  0.00           C  
ATOM   1645  O   GLY B  20      38.220  42.050  58.440  1.00  0.00           O  
ATOM   1646  N   THR B  21      38.240  42.870  60.550  1.00  0.00           N  
ATOM   1647  CA  THR B  21      39.610  43.440  60.450  1.00  0.00           C  
ATOM   1648  C   THR B  21      40.530  43.130  61.650  1.00  0.00           C  
ATOM   1649  O   THR B  21      41.520  43.820  61.890  1.00  0.00           O  
ATOM   1650  CB  THR B  21      39.560  44.930  60.070  1.00  0.00           C  
ATOM   1651  OG1 THR B  21      40.870  45.380  59.690  1.00  0.00           O  
ATOM   1652  CG2 THR B  21      38.970  45.830  61.160  1.00  0.00           C  
ATOM   1653  N   GLU B  22      40.270  42.000  62.320  1.00  0.00           N  
ATOM   1654  CA  GLU B  22      41.080  41.570  63.480  1.00  0.00           C  
ATOM   1655  C   GLU B  22      42.550  41.240  63.130  1.00  0.00           C  
ATOM   1656  O   GLU B  22      43.460  41.620  63.870  1.00  0.00           O  
ATOM   1657  CB  GLU B  22      40.450  40.390  64.240  1.00  0.00           C  
ATOM   1658  CG  GLU B  22      39.050  40.690  64.810  1.00  0.00           C  
ATOM   1659  CD  GLU B  22      38.900  41.990  65.620  1.00  0.00           C  
ATOM   1660  OE1 GLU B  22      39.900  42.480  66.180  1.00  0.00           O  
ATOM   1661  OE2 GLU B  22      37.780  42.540  65.620  1.00  0.00           O  
ATOM   1662  N   ARG B  23      42.730  40.550  62.010  1.00  0.00           N  
ATOM   1663  CA  ARG B  23      44.050  40.360  61.370  1.00  0.00           C  
ATOM   1664  C   ARG B  23      44.000  40.820  59.910  1.00  0.00           C  
ATOM   1665  O   ARG B  23      43.030  40.580  59.190  1.00  0.00           O  
ATOM   1666  CB  ARG B  23      44.480  38.890  61.430  1.00  0.00           C  
ATOM   1667  CG  ARG B  23      45.980  38.720  61.150  1.00  0.00           C  
ATOM   1668  CD  ARG B  23      46.400  37.260  60.940  1.00  0.00           C  
ATOM   1669  NE  ARG B  23      46.250  36.860  59.530  1.00  0.00           N  
ATOM   1670  CZ  ARG B  23      47.250  36.480  58.710  1.00  0.00           C  
ATOM   1671  NH1 ARG B  23      48.520  36.470  59.090  1.00  0.00           N  
ATOM   1672  NH2 ARG B  23      46.990  36.030  57.490  1.00  0.00           N  
ATOM   1673  N   VAL B  24      45.070  41.510  59.490  1.00  0.00           N  
ATOM   1674  CA  VAL B  24      45.250  41.940  58.090  1.00  0.00           C  
ATOM   1675  C   VAL B  24      46.630  41.460  57.580  1.00  0.00           C  
ATOM   1676  O   VAL B  24      47.640  41.550  58.280  1.00  0.00           O  
ATOM   1677  CB  VAL B  24      45.100  43.470  57.920  1.00  0.00           C  
ATOM   1678  CG1 VAL B  24      45.120  43.900  56.450  1.00  0.00           C  
ATOM   1679  CG2 VAL B  24      43.820  44.020  58.560  1.00  0.00           C  
ATOM   1680  N   ARG B  25      46.610  40.940  56.360  1.00  0.00           N  
ATOM   1681  CA  ARG B  25      47.820  40.520  55.620  1.00  0.00           C  
ATOM   1682  C   ARG B  25      48.030  41.410  54.370  1.00  0.00           C  
ATOM   1683  O   ARG B  25      47.270  41.350  53.410  1.00  0.00           O  
ATOM   1684  CB  ARG B  25      47.710  39.040  55.240  1.00  0.00           C  
ATOM   1685  CG  ARG B  25      48.930  38.560  54.440  1.00  0.00           C  
ATOM   1686  CD  ARG B  25      48.840  37.100  54.000  1.00  0.00           C  
ATOM   1687  NE  ARG B  25      49.970  36.810  53.090  1.00  0.00           N  
ATOM   1688  CZ  ARG B  25      51.280  36.830  53.400  1.00  0.00           C  
ATOM   1689  NH1 ARG B  25      51.730  36.930  54.650  1.00  0.00           N  
ATOM   1690  NH2 ARG B  25      52.160  36.880  52.400  1.00  0.00           N  
ATOM   1691  N   LEU B  26      49.100  42.180  54.420  1.00  0.00           N  
ATOM   1692  CA  LEU B  26      49.520  43.060  53.310  1.00  0.00           C  
ATOM   1693  C   LEU B  26      50.870  42.620  52.720  1.00  0.00           C  
ATOM   1694  O   LEU B  26      51.880  42.550  53.410  1.00  0.00           O  
ATOM   1695  CB  LEU B  26      49.550  44.530  53.750  1.00  0.00           C  
ATOM   1696  CG  LEU B  26      50.110  45.520  52.720  1.00  0.00           C  
ATOM   1697  CD1 LEU B  26      49.280  45.590  51.430  1.00  0.00           C  
ATOM   1698  CD2 LEU B  26      50.230  46.910  53.350  1.00  0.00           C  
ATOM   1699  N   LEU B  27      50.810  42.260  51.440  1.00  0.00           N  
ATOM   1700  CA  LEU B  27      52.010  41.920  50.650  1.00  0.00           C  
ATOM   1701  C   LEU B  27      52.170  42.800  49.400  1.00  0.00           C  
ATOM   1702  O   LEU B  27      51.220  43.110  48.680  1.00  0.00           O  
ATOM   1703  CB  LEU B  27      52.000  40.420  50.330  1.00  0.00           C  
ATOM   1704  CG  LEU B  27      53.190  39.900  49.490  1.00  0.00           C  
ATOM   1705  CD1 LEU B  27      54.530  40.040  50.200  1.00  0.00           C  
ATOM   1706  CD2 LEU B  27      52.950  38.430  49.140  1.00  0.00           C  
ATOM   1707  N   GLU B  28      53.400  43.310  49.290  1.00  0.00           N  
ATOM   1708  CA  GLU B  28      53.910  44.040  48.120  1.00  0.00           C  
ATOM   1709  C   GLU B  28      54.830  43.110  47.300  1.00  0.00           C  
ATOM   1710  O   GLU B  28      55.780  42.540  47.820  1.00  0.00           O  
ATOM   1711  CB  GLU B  28      54.700  45.270  48.590  1.00  0.00           C  
ATOM   1712  CG  GLU B  28      55.260  46.120  47.430  1.00  0.00           C  
ATOM   1713  CD  GLU B  28      56.270  47.170  47.880  1.00  0.00           C  
ATOM   1714  OE1 GLU B  28      56.050  47.860  48.910  1.00  0.00           O  
ATOM   1715  OE2 GLU B  28      57.310  47.290  47.190  1.00  0.00           O  
ATOM   1716  N   ARG B  29      54.480  42.980  46.020  1.00  0.00           N  
ATOM   1717  CA  ARG B  29      55.240  42.190  45.040  1.00  0.00           C  
ATOM   1718  C   ARG B  29      55.720  43.070  43.870  1.00  0.00           C  
ATOM   1719  O   ARG B  29      54.940  43.830  43.290  1.00  0.00           O  
ATOM   1720  CB  ARG B  29      54.410  41.050  44.440  1.00  0.00           C  
ATOM   1721  CG  ARG B  29      53.780  40.100  45.460  1.00  0.00           C  
ATOM   1722  CD  ARG B  29      53.040  38.980  44.720  1.00  0.00           C  
ATOM   1723  NE  ARG B  29      52.160  38.240  45.640  1.00  0.00           N  
ATOM   1724  CZ  ARG B  29      52.240  36.950  45.990  1.00  0.00           C  
ATOM   1725  NH1 ARG B  29      53.200  36.140  45.520  1.00  0.00           N  
ATOM   1726  NH2 ARG B  29      51.320  36.450  46.810  1.00  0.00           N  
ATOM   1727  N   CYS B  30      57.000  42.930  43.540  1.00  0.00           N  
ATOM   1728  CA  CYS B  30      57.630  43.620  42.400  1.00  0.00           C  
ATOM   1729  C   CYS B  30      58.040  42.640  41.290  1.00  0.00           C  
ATOM   1730  O   CYS B  30      58.760  41.670  41.540  1.00  0.00           O  
ATOM   1731  CB  CYS B  30      58.850  44.400  42.890  1.00  0.00           C  
ATOM   1732  SG  CYS B  30      58.460  45.700  44.120  1.00  0.00           S  
ATOM   1733  N   ILE B  31      57.530  42.900  40.090  1.00  0.00           N  
ATOM   1734  CA  ILE B  31      57.680  41.990  38.930  1.00  0.00           C  
ATOM   1735  C   ILE B  31      58.350  42.680  37.720  1.00  0.00           C  
ATOM   1736  O   ILE B  31      57.850  43.670  37.190  1.00  0.00           O  
ATOM   1737  CB  ILE B  31      56.320  41.360  38.520  1.00  0.00           C  
ATOM   1738  CG1 ILE B  31      55.590  40.670  39.690  1.00  0.00           C  
ATOM   1739  CG2 ILE B  31      56.460  40.340  37.390  1.00  0.00           C  
ATOM   1740  CD  ILE B  31      54.600  41.590  40.410  1.00  0.00           C  
ATOM   1741  N   TYR B  32      59.390  42.010  37.220  1.00  0.00           N  
ATOM   1742  CA  TYR B  32      60.090  42.340  35.960  1.00  0.00           C  
ATOM   1743  C   TYR B  32      59.790  41.280  34.890  1.00  0.00           C  
ATOM   1744  O   TYR B  32      60.290  40.150  34.940  1.00  0.00           O  
ATOM   1745  CB  TYR B  32      61.600  42.480  36.200  1.00  0.00           C  
ATOM   1746  CG  TYR B  32      62.400  42.700  34.900  1.00  0.00           C  
ATOM   1747  CD1 TYR B  32      62.520  43.970  34.340  1.00  0.00           C  
ATOM   1748  CD2 TYR B  32      63.000  41.610  34.280  1.00  0.00           C  
ATOM   1749  CE1 TYR B  32      63.250  44.140  33.160  1.00  0.00           C  
ATOM   1750  CE2 TYR B  32      63.720  41.780  33.100  1.00  0.00           C  
ATOM   1751  CZ  TYR B  32      63.840  43.050  32.550  1.00  0.00           C  
ATOM   1752  OH  TYR B  32      64.640  43.220  31.470  1.00  0.00           O  
ATOM   1753  N   ASN B  33      58.990  41.700  33.920  1.00  0.00           N  
ATOM   1754  CA  ASN B  33      58.390  40.880  32.830  1.00  0.00           C  
ATOM   1755  C   ASN B  33      57.460  39.770  33.380  1.00  0.00           C  
ATOM   1756  O   ASN B  33      56.240  39.840  33.260  1.00  0.00           O  
ATOM   1757  CB  ASN B  33      59.460  40.300  31.890  1.00  0.00           C  
ATOM   1758  CG  ASN B  33      60.480  41.290  31.330  1.00  0.00           C  
ATOM   1759  OD1 ASN B  33      60.280  42.490  31.230  1.00  0.00           O  
ATOM   1760  ND2 ASN B  33      61.610  40.770  30.910  1.00  0.00           N  
ATOM   1761  N   GLN B  34      58.100  38.690  33.840  1.00  0.00           N  
ATOM   1762  CA  GLN B  34      57.490  37.540  34.540  1.00  0.00           C  
ATOM   1763  C   GLN B  34      58.090  37.310  35.950  1.00  0.00           C  
ATOM   1764  O   GLN B  34      57.430  36.750  36.830  1.00  0.00           O  
ATOM   1765  CB  GLN B  34      57.700  36.350  33.610  1.00  0.00           C  
ATOM   1766  CG  GLN B  34      56.870  35.100  33.920  1.00  0.00           C  
ATOM   1767  CD  GLN B  34      56.790  34.160  32.710  1.00  0.00           C  
ATOM   1768  OE1 GLN B  34      57.730  33.930  31.950  1.00  0.00           O  
ATOM   1769  NE2 GLN B  34      55.630  33.580  32.510  1.00  0.00           N  
ATOM   1770  N   GLU B  35      59.280  37.870  36.200  1.00  0.00           N  
ATOM   1771  CA  GLU B  35      60.090  37.660  37.420  1.00  0.00           C  
ATOM   1772  C   GLU B  35      59.680  38.470  38.660  1.00  0.00           C  
ATOM   1773  O   GLU B  35      59.830  39.690  38.720  1.00  0.00           O  
ATOM   1774  CB  GLU B  35      61.570  37.960  37.130  1.00  0.00           C  
ATOM   1775  CG  GLU B  35      62.250  36.940  36.210  1.00  0.00           C  
ATOM   1776  CD  GLU B  35      62.230  35.530  36.800  1.00  0.00           C  
ATOM   1777  OE1 GLU B  35      62.920  35.300  37.810  1.00  0.00           O  
ATOM   1778  OE2 GLU B  35      61.470  34.700  36.240  1.00  0.00           O  
ATOM   1779  N   GLU B  36      59.150  37.740  39.640  1.00  0.00           N  
ATOM   1780  CA  GLU B  36      58.970  38.230  41.020  1.00  0.00           C  
ATOM   1781  C   GLU B  36      60.350  38.400  41.690  1.00  0.00           C  
ATOM   1782  O   GLU B  36      61.150  37.460  41.710  1.00  0.00           O  
ATOM   1783  CB  GLU B  36      58.080  37.210  41.760  1.00  0.00           C  
ATOM   1784  CG  GLU B  36      57.670  37.610  43.180  1.00  0.00           C  
ATOM   1785  CD  GLU B  36      56.570  36.680  43.710  1.00  0.00           C  
ATOM   1786  OE1 GLU B  36      56.900  35.560  44.140  1.00  0.00           O  
ATOM   1787  OE2 GLU B  36      55.390  37.080  43.620  1.00  0.00           O  
ATOM   1788  N   SER B  37      60.660  39.650  42.040  1.00  0.00           N  
ATOM   1789  CA  SER B  37      61.990  40.050  42.560  1.00  0.00           C  
ATOM   1790  C   SER B  37      62.080  40.420  44.050  1.00  0.00           C  
ATOM   1791  O   SER B  37      62.750  39.720  44.810  1.00  0.00           O  
ATOM   1792  CB  SER B  37      62.610  41.150  41.680  1.00  0.00           C  
ATOM   1793  OG  SER B  37      61.840  42.360  41.730  1.00  0.00           O  
ATOM   1794  N   VAL B  38      61.520  41.570  44.430  1.00  0.00           N  
ATOM   1795  CA  VAL B  38      61.500  42.070  45.820  1.00  0.00           C  
ATOM   1796  C   VAL B  38      60.070  42.190  46.400  1.00  0.00           C  
ATOM   1797  O   VAL B  38      59.110  42.550  45.710  1.00  0.00           O  
ATOM   1798  CB  VAL B  38      62.360  43.350  45.940  1.00  0.00           C  
ATOM   1799  CG1 VAL B  38      61.840  44.540  45.130  1.00  0.00           C  
ATOM   1800  CG2 VAL B  38      62.620  43.760  47.390  1.00  0.00           C  
ATOM   1801  N   ARG B  39      59.980  41.830  47.690  1.00  0.00           N  
ATOM   1802  CA  ARG B  39      58.720  41.720  48.450  1.00  0.00           C  
ATOM   1803  C   ARG B  39      58.680  42.430  49.830  1.00  0.00           C  
ATOM   1804  O   ARG B  39      59.640  42.400  50.600  1.00  0.00           O  
ATOM   1805  CB  ARG B  39      58.370  40.230  48.590  1.00  0.00           C  
ATOM   1806  CG  ARG B  39      59.400  39.440  49.410  1.00  0.00           C  
ATOM   1807  CD  ARG B  39      59.550  37.980  48.950  1.00  0.00           C  
ATOM   1808  NE  ARG B  39      58.350  37.190  49.240  1.00  0.00           N  
ATOM   1809  CZ  ARG B  39      57.560  36.600  48.320  1.00  0.00           C  
ATOM   1810  NH1 ARG B  39      57.820  36.670  47.010  1.00  0.00           N  
ATOM   1811  NH2 ARG B  39      56.490  35.910  48.720  1.00  0.00           N  
ATOM   1812  N   PHE B  40      57.490  42.950  50.140  1.00  0.00           N  
ATOM   1813  CA  PHE B  40      57.140  43.490  51.480  1.00  0.00           C  
ATOM   1814  C   PHE B  40      55.910  42.800  52.090  1.00  0.00           C  
ATOM   1815  O   PHE B  40      54.780  43.030  51.670  1.00  0.00           O  
ATOM   1816  CB  PHE B  40      56.930  45.010  51.430  1.00  0.00           C  
ATOM   1817  CG  PHE B  40      56.790  45.620  52.820  1.00  0.00           C  
ATOM   1818  CD1 PHE B  40      57.930  45.980  53.530  1.00  0.00           C  
ATOM   1819  CD2 PHE B  40      55.530  45.760  53.410  1.00  0.00           C  
ATOM   1820  CE1 PHE B  40      57.810  46.460  54.830  1.00  0.00           C  
ATOM   1821  CE2 PHE B  40      55.420  46.240  54.710  1.00  0.00           C  
ATOM   1822  CZ  PHE B  40      56.560  46.590  55.420  1.00  0.00           C  
ATOM   1823  N   ASP B  41      56.180  41.990  53.110  1.00  0.00           N  
ATOM   1824  CA  ASP B  41      55.150  41.200  53.820  1.00  0.00           C  
ATOM   1825  C   ASP B  41      54.880  41.760  55.240  1.00  0.00           C  
ATOM   1826  O   ASP B  41      55.800  41.940  56.030  1.00  0.00           O  
ATOM   1827  CB  ASP B  41      55.700  39.770  53.880  1.00  0.00           C  
ATOM   1828  CG  ASP B  41      54.720  38.680  54.350  1.00  0.00           C  
ATOM   1829  OD1 ASP B  41      53.910  38.970  55.250  1.00  0.00           O  
ATOM   1830  OD2 ASP B  41      54.790  37.560  53.790  1.00  0.00           O  
ATOM   1831  N   SER B  42      53.600  42.020  55.540  1.00  0.00           N  
ATOM   1832  CA  SER B  42      53.120  42.500  56.860  1.00  0.00           C  
ATOM   1833  C   SER B  42      53.420  41.570  58.060  1.00  0.00           C  
ATOM   1834  O   SER B  42      53.310  41.990  59.220  1.00  0.00           O  
ATOM   1835  CB  SER B  42      51.620  42.840  56.860  1.00  0.00           C  
ATOM   1836  OG  SER B  42      50.800  41.680  56.680  1.00  0.00           O  
ATOM   1837  N   ASP B  43      53.640  40.290  57.780  1.00  0.00           N  
ATOM   1838  CA  ASP B  43      54.160  39.300  58.750  1.00  0.00           C  
ATOM   1839  C   ASP B  43      55.680  39.430  59.020  1.00  0.00           C  
ATOM   1840  O   ASP B  43      56.170  38.990  60.060  1.00  0.00           O  
ATOM   1841  CB  ASP B  43      53.810  37.890  58.270  1.00  0.00           C  
ATOM   1842  CG  ASP B  43      52.440  37.370  58.730  1.00  0.00           C  
ATOM   1843  OD1 ASP B  43      51.570  38.160  59.130  1.00  0.00           O  
ATOM   1844  OD2 ASP B  43      52.280  36.130  58.710  1.00  0.00           O  
ATOM   1845  N   VAL B  44      56.400  40.030  58.070  1.00  0.00           N  
ATOM   1846  CA  VAL B  44      57.870  40.240  58.140  1.00  0.00           C  
ATOM   1847  C   VAL B  44      58.260  41.690  58.560  1.00  0.00           C  
ATOM   1848  O   VAL B  44      59.280  41.890  59.210  1.00  0.00           O  
ATOM   1849  CB  VAL B  44      58.530  39.820  56.810  1.00  0.00           C  
ATOM   1850  CG1 VAL B  44      60.050  39.990  56.800  1.00  0.00           C  
ATOM   1851  CG2 VAL B  44      58.230  38.350  56.470  1.00  0.00           C  
ATOM   1852  N   GLY B  45      57.520  42.680  58.050  1.00  0.00           N  
ATOM   1853  CA  GLY B  45      57.690  44.120  58.390  1.00  0.00           C  
ATOM   1854  C   GLY B  45      58.810  44.890  57.670  1.00  0.00           C  
ATOM   1855  O   GLY B  45      58.890  46.120  57.780  1.00  0.00           O  
ATOM   1856  N   GLU B  46      59.800  44.150  57.180  1.00  0.00           N  
ATOM   1857  CA  GLU B  46      60.940  44.660  56.400  1.00  0.00           C  
ATOM   1858  C   GLU B  46      61.130  43.960  55.040  1.00  0.00           C  
ATOM   1859  O   GLU B  46      60.850  42.760  54.910  1.00  0.00           O  
ATOM   1860  CB  GLU B  46      62.210  44.590  57.260  1.00  0.00           C  
ATOM   1861  CG  GLU B  46      62.480  43.190  57.840  1.00  0.00           C  
ATOM   1862  CD  GLU B  46      63.580  43.220  58.900  1.00  0.00           C  
ATOM   1863  OE1 GLU B  46      63.250  43.220  60.110  1.00  0.00           O  
ATOM   1864  OE2 GLU B  46      64.760  43.120  58.520  1.00  0.00           O  
ATOM   1865  N   TYR B  47      61.640  44.690  54.050  1.00  0.00           N  
ATOM   1866  CA  TYR B  47      61.800  44.200  52.660  1.00  0.00           C  
ATOM   1867  C   TYR B  47      62.790  43.020  52.490  1.00  0.00           C  
ATOM   1868  O   TYR B  47      63.900  43.020  53.010  1.00  0.00           O  
ATOM   1869  CB  TYR B  47      62.200  45.320  51.700  1.00  0.00           C  
ATOM   1870  CG  TYR B  47      61.070  46.310  51.370  1.00  0.00           C  
ATOM   1871  CD1 TYR B  47      60.930  47.510  52.060  1.00  0.00           C  
ATOM   1872  CD2 TYR B  47      60.210  46.000  50.330  1.00  0.00           C  
ATOM   1873  CE1 TYR B  47      59.910  48.390  51.720  1.00  0.00           C  
ATOM   1874  CE2 TYR B  47      59.190  46.890  49.990  1.00  0.00           C  
ATOM   1875  CZ  TYR B  47      59.040  48.080  50.690  1.00  0.00           C  
ATOM   1876  OH  TYR B  47      58.010  48.900  50.350  1.00  0.00           O  
ATOM   1877  N   ARG B  48      62.340  42.080  51.660  1.00  0.00           N  
ATOM   1878  CA  ARG B  48      63.060  40.830  51.320  1.00  0.00           C  
ATOM   1879  C   ARG B  48      63.160  40.640  49.790  1.00  0.00           C  
ATOM   1880  O   ARG B  48      62.220  40.980  49.070  1.00  0.00           O  
ATOM   1881  CB  ARG B  48      62.310  39.620  51.900  1.00  0.00           C  
ATOM   1882  CG  ARG B  48      62.210  39.580  53.430  1.00  0.00           C  
ATOM   1883  CD  ARG B  48      63.530  39.180  54.100  1.00  0.00           C  
ATOM   1884  NE  ARG B  48      63.350  39.210  55.560  1.00  0.00           N  
ATOM   1885  CZ  ARG B  48      64.090  39.900  56.440  1.00  0.00           C  
ATOM   1886  NH1 ARG B  48      65.140  40.630  56.060  1.00  0.00           N  
ATOM   1887  NH2 ARG B  48      63.730  39.920  57.730  1.00  0.00           N  
ATOM   1888  N   ALA B  49      64.260  40.050  49.330  1.00  0.00           N  
ATOM   1889  CA  ALA B  49      64.440  39.710  47.900  1.00  0.00           C  
ATOM   1890  C   ALA B  49      64.530  38.200  47.620  1.00  0.00           C  
ATOM   1891  O   ALA B  49      65.120  37.440  48.380  1.00  0.00           O  
ATOM   1892  CB  ALA B  49      65.690  40.410  47.350  1.00  0.00           C  
ATOM   1893  N   VAL B  50      63.940  37.820  46.490  1.00  0.00           N  
ATOM   1894  CA  VAL B  50      63.970  36.430  45.970  1.00  0.00           C  
ATOM   1895  C   VAL B  50      64.850  36.210  44.730  1.00  0.00           C  
ATOM   1896  O   VAL B  50      65.280  35.090  44.450  1.00  0.00           O  
ATOM   1897  CB  VAL B  50      62.570  35.800  45.790  1.00  0.00           C  
ATOM   1898  CG1 VAL B  50      61.920  35.530  47.150  1.00  0.00           C  
ATOM   1899  CG2 VAL B  50      61.630  36.640  44.910  1.00  0.00           C  
ATOM   1900  N   THR B  51      65.060  37.280  43.960  1.00  0.00           N  
ATOM   1901  CA  THR B  51      66.070  37.270  42.870  1.00  0.00           C  
ATOM   1902  C   THR B  51      67.200  38.260  43.140  1.00  0.00           C  
ATOM   1903  O   THR B  51      67.010  39.350  43.690  1.00  0.00           O  
ATOM   1904  CB  THR B  51      65.510  37.570  41.460  1.00  0.00           C  
ATOM   1905  OG1 THR B  51      65.110  38.940  41.320  1.00  0.00           O  
ATOM   1906  CG2 THR B  51      64.380  36.610  41.080  1.00  0.00           C  
ATOM   1907  N   GLU B  52      68.390  37.880  42.670  1.00  0.00           N  
ATOM   1908  CA  GLU B  52      69.620  38.690  42.780  1.00  0.00           C  
ATOM   1909  C   GLU B  52      69.510  40.110  42.180  1.00  0.00           C  
ATOM   1910  O   GLU B  52      70.130  41.050  42.680  1.00  0.00           O  
ATOM   1911  CB  GLU B  52      70.790  37.930  42.150  1.00  0.00           C  
ATOM   1912  CG  GLU B  52      71.150  36.630  42.890  1.00  0.00           C  
ATOM   1913  CD  GLU B  52      71.620  36.880  44.330  1.00  0.00           C  
ATOM   1914  OE1 GLU B  52      72.730  37.430  44.480  1.00  0.00           O  
ATOM   1915  OE2 GLU B  52      70.850  36.560  45.260  1.00  0.00           O  
ATOM   1916  N   LEU B  53      68.730  40.250  41.110  1.00  0.00           N  
ATOM   1917  CA  LEU B  53      68.370  41.550  40.510  1.00  0.00           C  
ATOM   1918  C   LEU B  53      67.580  42.520  41.420  1.00  0.00           C  
ATOM   1919  O   LEU B  53      67.650  43.730  41.230  1.00  0.00           O  
ATOM   1920  CB  LEU B  53      67.610  41.340  39.190  1.00  0.00           C  
ATOM   1921  CG  LEU B  53      68.470  40.700  38.090  1.00  0.00           C  
ATOM   1922  CD1 LEU B  53      67.590  40.320  36.900  1.00  0.00           C  
ATOM   1923  CD2 LEU B  53      69.580  41.650  37.620  1.00  0.00           C  
ATOM   1924  N   GLY B  54      66.820  41.960  42.370  1.00  0.00           N  
ATOM   1925  CA  GLY B  54      66.070  42.710  43.400  1.00  0.00           C  
ATOM   1926  C   GLY B  54      66.910  43.460  44.460  1.00  0.00           C  
ATOM   1927  O   GLY B  54      66.480  44.490  44.990  1.00  0.00           O  
ATOM   1928  N   ARG B  55      68.140  42.980  44.690  1.00  0.00           N  
ATOM   1929  CA  ARG B  55      69.050  43.490  45.740  1.00  0.00           C  
ATOM   1930  C   ARG B  55      69.260  45.020  45.870  1.00  0.00           C  
ATOM   1931  O   ARG B  55      69.180  45.500  47.000  1.00  0.00           O  
ATOM   1932  CB  ARG B  55      70.420  42.810  45.690  1.00  0.00           C  
ATOM   1933  CG  ARG B  55      70.400  41.340  46.100  1.00  0.00           C  
ATOM   1934  CD  ARG B  55      71.840  40.830  46.180  1.00  0.00           C  
ATOM   1935  NE  ARG B  55      71.900  39.430  46.620  1.00  0.00           N  
ATOM   1936  CZ  ARG B  55      72.320  38.970  47.800  1.00  0.00           C  
ATOM   1937  NH1 ARG B  55      72.750  39.770  48.780  1.00  0.00           N  
ATOM   1938  NH2 ARG B  55      72.520  37.660  47.930  1.00  0.00           N  
ATOM   1939  N   PRO B  56      69.410  45.810  44.780  1.00  0.00           N  
ATOM   1940  CA  PRO B  56      69.550  47.280  44.860  1.00  0.00           C  
ATOM   1941  C   PRO B  56      68.420  47.930  45.670  1.00  0.00           C  
ATOM   1942  O   PRO B  56      68.680  48.490  46.730  1.00  0.00           O  
ATOM   1943  CB  PRO B  56      69.570  47.760  43.400  1.00  0.00           C  
ATOM   1944  CG  PRO B  56      70.250  46.600  42.690  1.00  0.00           C  
ATOM   1945  CD  PRO B  56      69.660  45.370  43.390  1.00  0.00           C  
ATOM   1946  N   ASP B  57      67.180  47.790  45.200  1.00  0.00           N  
ATOM   1947  CA  ASP B  57      65.970  48.250  45.910  1.00  0.00           C  
ATOM   1948  C   ASP B  57      65.700  47.540  47.260  1.00  0.00           C  
ATOM   1949  O   ASP B  57      65.270  48.190  48.210  1.00  0.00           O  
ATOM   1950  CB  ASP B  57      64.750  48.110  45.000  1.00  0.00           C  
ATOM   1951  CG  ASP B  57      64.940  48.880  43.690  1.00  0.00           C  
ATOM   1952  OD1 ASP B  57      64.630  50.090  43.640  1.00  0.00           O  
ATOM   1953  OD2 ASP B  57      65.400  48.250  42.720  1.00  0.00           O  
ATOM   1954  N   ALA B  58      66.050  46.250  47.340  1.00  0.00           N  
ATOM   1955  CA  ALA B  58      66.000  45.450  48.580  1.00  0.00           C  
ATOM   1956  C   ALA B  58      66.820  46.000  49.770  1.00  0.00           C  
ATOM   1957  O   ALA B  58      66.470  45.770  50.920  1.00  0.00           O  
ATOM   1958  CB  ALA B  58      66.430  44.010  48.300  1.00  0.00           C  
ATOM   1959  N   GLU B  59      67.930  46.670  49.460  1.00  0.00           N  
ATOM   1960  CA  GLU B  59      68.680  47.470  50.460  1.00  0.00           C  
ATOM   1961  C   GLU B  59      68.210  48.940  50.560  1.00  0.00           C  
ATOM   1962  O   GLU B  59      67.940  49.460  51.640  1.00  0.00           O  
ATOM   1963  CB  GLU B  59      70.170  47.440  50.130  1.00  0.00           C  
ATOM   1964  CG  GLU B  59      70.800  46.040  50.180  1.00  0.00           C  
ATOM   1965  CD  GLU B  59      72.280  46.040  49.760  1.00  0.00           C  
ATOM   1966  OE1 GLU B  59      72.990  47.010  50.070  1.00  0.00           O  
ATOM   1967  OE2 GLU B  59      72.720  45.030  49.180  1.00  0.00           O  
ATOM   1968  N   TYR B  60      67.970  49.530  49.390  1.00  0.00           N  
ATOM   1969  CA  TYR B  60      67.590  50.950  49.190  1.00  0.00           C  
ATOM   1970  C   TYR B  60      66.360  51.430  49.970  1.00  0.00           C  
ATOM   1971  O   TYR B  60      66.440  52.410  50.710  1.00  0.00           O  
ATOM   1972  CB  TYR B  60      67.400  51.150  47.680  1.00  0.00           C  
ATOM   1973  CG  TYR B  60      67.020  52.540  47.150  1.00  0.00           C  
ATOM   1974  CD1 TYR B  60      67.450  53.710  47.760  1.00  0.00           C  
ATOM   1975  CD2 TYR B  60      66.450  52.600  45.890  1.00  0.00           C  
ATOM   1976  CE1 TYR B  60      67.350  54.920  47.100  1.00  0.00           C  
ATOM   1977  CE2 TYR B  60      66.350  53.810  45.220  1.00  0.00           C  
ATOM   1978  CZ  TYR B  60      66.820  54.970  45.810  1.00  0.00           C  
ATOM   1979  OH  TYR B  60      66.980  56.090  45.070  1.00  0.00           O  
ATOM   1980  N   TRP B  61      65.230  50.740  49.800  1.00  0.00           N  
ATOM   1981  CA  TRP B  61      63.960  51.120  50.440  1.00  0.00           C  
ATOM   1982  C   TRP B  61      63.950  50.920  51.970  1.00  0.00           C  
ATOM   1983  O   TRP B  61      63.630  51.850  52.700  1.00  0.00           O  
ATOM   1984  CB  TRP B  61      62.770  50.420  49.760  1.00  0.00           C  
ATOM   1985  CG  TRP B  61      62.680  50.630  48.240  1.00  0.00           C  
ATOM   1986  CD1 TRP B  61      63.360  51.490  47.480  1.00  0.00           C  
ATOM   1987  CD2 TRP B  61      61.940  49.840  47.380  1.00  0.00           C  
ATOM   1988  NE1 TRP B  61      63.090  51.270  46.190  1.00  0.00           N  
ATOM   1989  CE2 TRP B  61      62.210  50.280  46.100  1.00  0.00           C  
ATOM   1990  CE3 TRP B  61      61.050  48.790  47.590  1.00  0.00           C  
ATOM   1991  CZ2 TRP B  61      61.580  49.680  45.010  1.00  0.00           C  
ATOM   1992  CZ3 TRP B  61      60.410  48.200  46.510  1.00  0.00           C  
ATOM   1993  CH2 TRP B  61      60.680  48.650  45.220  1.00  0.00           C  
ATOM   1994  N   ASN B  62      64.490  49.780  52.420  1.00  0.00           N  
ATOM   1995  CA  ASN B  62      64.780  49.500  53.850  1.00  0.00           C  
ATOM   1996  C   ASN B  62      65.620  50.580  54.570  1.00  0.00           C  
ATOM   1997  O   ASN B  62      65.350  50.920  55.720  1.00  0.00           O  
ATOM   1998  CB  ASN B  62      65.450  48.140  54.030  1.00  0.00           C  
ATOM   1999  CG  ASN B  62      64.490  46.940  53.990  1.00  0.00           C  
ATOM   2000  OD1 ASN B  62      63.360  46.960  54.450  1.00  0.00           O  
ATOM   2001  ND2 ASN B  62      64.980  45.830  53.470  1.00  0.00           N  
ATOM   2002  N   SER B  63      66.600  51.150  53.860  1.00  0.00           N  
ATOM   2003  CA  SER B  63      67.390  52.300  54.350  1.00  0.00           C  
ATOM   2004  C   SER B  63      66.610  53.610  54.580  1.00  0.00           C  
ATOM   2005  O   SER B  63      67.100  54.560  55.200  1.00  0.00           O  
ATOM   2006  CB  SER B  63      68.610  52.580  53.470  1.00  0.00           C  
ATOM   2007  OG  SER B  63      68.320  53.380  52.310  1.00  0.00           O  
ATOM   2008  N   GLN B  64      65.370  53.650  54.100  1.00  0.00           N  
ATOM   2009  CA  GLN B  64      64.450  54.810  54.230  1.00  0.00           C  
ATOM   2010  C   GLN B  64      63.380  54.510  55.300  1.00  0.00           C  
ATOM   2011  O   GLN B  64      62.260  54.070  55.030  1.00  0.00           O  
ATOM   2012  CB  GLN B  64      63.830  55.110  52.860  1.00  0.00           C  
ATOM   2013  CG  GLN B  64      64.860  55.540  51.800  1.00  0.00           C  
ATOM   2014  CD  GLN B  64      64.200  55.680  50.430  1.00  0.00           C  
ATOM   2015  OE1 GLN B  64      63.470  56.620  50.150  1.00  0.00           O  
ATOM   2016  NE2 GLN B  64      64.390  54.690  49.580  1.00  0.00           N  
ATOM   2017  N   LYS B  65      63.760  54.800  56.540  1.00  0.00           N  
ATOM   2018  CA  LYS B  65      62.960  54.490  57.750  1.00  0.00           C  
ATOM   2019  C   LYS B  65      61.550  55.110  57.860  1.00  0.00           C  
ATOM   2020  O   LYS B  65      60.700  54.570  58.570  1.00  0.00           O  
ATOM   2021  CB  LYS B  65      63.790  54.790  59.010  1.00  0.00           C  
ATOM   2022  CG  LYS B  65      64.160  56.270  59.160  1.00  0.00           C  
ATOM   2023  CD  LYS B  65      64.960  56.570  60.430  1.00  0.00           C  
ATOM   2024  CE  LYS B  65      66.400  56.040  60.380  1.00  0.00           C  
ATOM   2025  NZ  LYS B  65      67.230  56.770  61.350  1.00  0.00           N  
ATOM   2026  N   ASP B  66      61.390  56.330  57.340  1.00  0.00           N  
ATOM   2027  CA  ASP B  66      60.080  57.000  57.200  1.00  0.00           C  
ATOM   2028  C   ASP B  66      59.160  56.330  56.160  1.00  0.00           C  
ATOM   2029  O   ASP B  66      57.990  56.060  56.440  1.00  0.00           O  
ATOM   2030  CB  ASP B  66      60.310  58.480  56.860  1.00  0.00           C  
ATOM   2031  CG  ASP B  66      60.790  59.380  58.000  1.00  0.00           C  
ATOM   2032  OD1 ASP B  66      61.340  58.890  59.020  1.00  0.00           O  
ATOM   2033  OD2 ASP B  66      60.610  60.610  57.870  1.00  0.00           O  
ATOM   2034  N   LEU B  67      59.750  55.970  55.020  1.00  0.00           N  
ATOM   2035  CA  LEU B  67      59.130  55.110  53.980  1.00  0.00           C  
ATOM   2036  C   LEU B  67      58.660  53.770  54.570  1.00  0.00           C  
ATOM   2037  O   LEU B  67      57.530  53.330  54.310  1.00  0.00           O  
ATOM   2038  CB  LEU B  67      60.170  54.950  52.860  1.00  0.00           C  
ATOM   2039  CG  LEU B  67      59.810  54.100  51.630  1.00  0.00           C  
ATOM   2040  CD1 LEU B  67      60.710  54.520  50.470  1.00  0.00           C  
ATOM   2041  CD2 LEU B  67      60.030  52.600  51.860  1.00  0.00           C  
ATOM   2042  N   LEU B  68      59.520  53.170  55.390  1.00  0.00           N  
ATOM   2043  CA  LEU B  68      59.200  51.990  56.210  1.00  0.00           C  
ATOM   2044  C   LEU B  68      58.040  52.210  57.200  1.00  0.00           C  
ATOM   2045  O   LEU B  68      57.080  51.440  57.170  1.00  0.00           O  
ATOM   2046  CB  LEU B  68      60.440  51.480  56.960  1.00  0.00           C  
ATOM   2047  CG  LEU B  68      61.160  50.280  56.310  1.00  0.00           C  
ATOM   2048  CD1 LEU B  68      60.290  49.020  56.360  1.00  0.00           C  
ATOM   2049  CD2 LEU B  68      61.610  50.570  54.880  1.00  0.00           C  
ATOM   2050  N   GLU B  69      58.070  53.300  57.960  1.00  0.00           N  
ATOM   2051  CA  GLU B  69      56.970  53.680  58.880  1.00  0.00           C  
ATOM   2052  C   GLU B  69      55.590  53.880  58.220  1.00  0.00           C  
ATOM   2053  O   GLU B  69      54.560  53.660  58.850  1.00  0.00           O  
ATOM   2054  CB  GLU B  69      57.340  54.930  59.680  1.00  0.00           C  
ATOM   2055  CG  GLU B  69      57.370  54.640  61.190  1.00  0.00           C  
ATOM   2056  CD  GLU B  69      58.600  53.850  61.650  1.00  0.00           C  
ATOM   2057  OE1 GLU B  69      59.100  52.980  60.920  1.00  0.00           O  
ATOM   2058  OE2 GLU B  69      59.180  54.250  62.680  1.00  0.00           O  
ATOM   2059  N   GLN B  70      55.600  54.340  56.970  1.00  0.00           N  
ATOM   2060  CA  GLN B  70      54.390  54.370  56.120  1.00  0.00           C  
ATOM   2061  C   GLN B  70      53.880  52.940  55.850  1.00  0.00           C  
ATOM   2062  O   GLN B  70      52.800  52.590  56.340  1.00  0.00           O  
ATOM   2063  CB  GLN B  70      54.660  55.170  54.840  1.00  0.00           C  
ATOM   2064  CG  GLN B  70      53.410  55.340  53.950  1.00  0.00           C  
ATOM   2065  CD  GLN B  70      53.130  54.130  53.050  1.00  0.00           C  
ATOM   2066  OE1 GLN B  70      54.020  53.530  52.460  1.00  0.00           O  
ATOM   2067  NE2 GLN B  70      51.890  53.750  52.910  1.00  0.00           N  
ATOM   2068  N   ARG B  71      54.750  52.070  55.320  1.00  0.00           N  
ATOM   2069  CA  ARG B  71      54.440  50.650  55.040  1.00  0.00           C  
ATOM   2070  C   ARG B  71      54.050  49.830  56.290  1.00  0.00           C  
ATOM   2071  O   ARG B  71      53.110  49.040  56.260  1.00  0.00           O  
ATOM   2072  CB  ARG B  71      55.630  49.970  54.350  1.00  0.00           C  
ATOM   2073  CG  ARG B  71      56.040  50.550  52.990  1.00  0.00           C  
ATOM   2074  CD  ARG B  71      54.970  50.390  51.890  1.00  0.00           C  
ATOM   2075  NE  ARG B  71      55.640  50.540  50.590  1.00  0.00           N  
ATOM   2076  CZ  ARG B  71      55.350  51.370  49.580  1.00  0.00           C  
ATOM   2077  NH1 ARG B  71      54.330  52.230  49.620  1.00  0.00           N  
ATOM   2078  NH2 ARG B  71      56.000  51.220  48.430  1.00  0.00           N  
ATOM   2079  N   ARG B  72      54.760  50.070  57.400  1.00  0.00           N  
ATOM   2080  CA  ARG B  72      54.500  49.480  58.730  1.00  0.00           C  
ATOM   2081  C   ARG B  72      53.160  49.870  59.380  1.00  0.00           C  
ATOM   2082  O   ARG B  72      52.600  49.100  60.170  1.00  0.00           O  
ATOM   2083  CB  ARG B  72      55.700  49.770  59.660  1.00  0.00           C  
ATOM   2084  CG  ARG B  72      56.940  48.980  59.220  1.00  0.00           C  
ATOM   2085  CD  ARG B  72      58.170  49.170  60.120  1.00  0.00           C  
ATOM   2086  NE  ARG B  72      59.180  48.170  59.700  1.00  0.00           N  
ATOM   2087  CZ  ARG B  72      60.410  47.950  60.180  1.00  0.00           C  
ATOM   2088  NH1 ARG B  72      60.950  48.650  61.180  1.00  0.00           N  
ATOM   2089  NH2 ARG B  72      61.180  47.030  59.610  1.00  0.00           N  
ATOM   2090  N   ALA B  73      52.640  51.040  59.010  1.00  0.00           N  
ATOM   2091  CA  ALA B  73      51.300  51.540  59.400  1.00  0.00           C  
ATOM   2092  C   ALA B  73      50.190  51.400  58.330  1.00  0.00           C  
ATOM   2093  O   ALA B  73      49.010  51.580  58.620  1.00  0.00           O  
ATOM   2094  CB  ALA B  73      51.420  53.010  59.810  1.00  0.00           C  
ATOM   2095  N   ALA B  74      50.590  51.100  57.090  1.00  0.00           N  
ATOM   2096  CA  ALA B  74      49.700  50.870  55.930  1.00  0.00           C  
ATOM   2097  C   ALA B  74      48.570  49.840  56.130  1.00  0.00           C  
ATOM   2098  O   ALA B  74      47.540  49.920  55.450  1.00  0.00           O  
ATOM   2099  CB  ALA B  74      50.560  50.500  54.720  1.00  0.00           C  
ATOM   2100  N   VAL B  75      48.740  48.930  57.090  1.00  0.00           N  
ATOM   2101  CA  VAL B  75      47.660  48.040  57.600  1.00  0.00           C  
ATOM   2102  C   VAL B  75      46.370  48.850  57.870  1.00  0.00           C  
ATOM   2103  O   VAL B  75      45.300  48.500  57.380  1.00  0.00           O  
ATOM   2104  CB  VAL B  75      48.150  47.300  58.870  1.00  0.00           C  
ATOM   2105  CG1 VAL B  75      47.090  46.380  59.470  1.00  0.00           C  
ATOM   2106  CG2 VAL B  75      49.410  46.460  58.580  1.00  0.00           C  
ATOM   2107  N   ASP B  76      46.530  49.990  58.550  1.00  0.00           N  
ATOM   2108  CA  ASP B  76      45.490  51.020  58.720  1.00  0.00           C  
ATOM   2109  C   ASP B  76      45.340  51.980  57.520  1.00  0.00           C  
ATOM   2110  O   ASP B  76      44.390  51.840  56.740  1.00  0.00           O  
ATOM   2111  CB  ASP B  76      45.730  51.790  60.020  1.00  0.00           C  
ATOM   2112  CG  ASP B  76      45.360  50.960  61.250  1.00  0.00           C  
ATOM   2113  OD1 ASP B  76      46.270  50.360  61.860  1.00  0.00           O  
ATOM   2114  OD2 ASP B  76      44.160  50.930  61.570  1.00  0.00           O  
ATOM   2115  N   THR B  77      46.340  52.850  57.320  1.00  0.00           N  
ATOM   2116  CA  THR B  77      46.290  54.000  56.360  1.00  0.00           C  
ATOM   2117  C   THR B  77      46.230  53.690  54.850  1.00  0.00           C  
ATOM   2118  O   THR B  77      46.260  54.610  54.030  1.00  0.00           O  
ATOM   2119  CB  THR B  77      47.390  55.040  56.630  1.00  0.00           C  
ATOM   2120  OG1 THR B  77      48.700  54.490  56.450  1.00  0.00           O  
ATOM   2121  CG2 THR B  77      47.230  55.710  57.990  1.00  0.00           C  
ATOM   2122  N   TYR B  78      46.350  52.410  54.530  1.00  0.00           N  
ATOM   2123  CA  TYR B  78      46.130  51.840  53.180  1.00  0.00           C  
ATOM   2124  C   TYR B  78      45.010  50.770  53.190  1.00  0.00           C  
ATOM   2125  O   TYR B  78      43.870  51.070  52.840  1.00  0.00           O  
ATOM   2126  CB  TYR B  78      47.480  51.330  52.650  1.00  0.00           C  
ATOM   2127  CG  TYR B  78      47.440  50.720  51.250  1.00  0.00           C  
ATOM   2128  CD1 TYR B  78      47.690  51.500  50.130  1.00  0.00           C  
ATOM   2129  CD2 TYR B  78      47.120  49.370  51.090  1.00  0.00           C  
ATOM   2130  CE1 TYR B  78      47.590  50.960  48.860  1.00  0.00           C  
ATOM   2131  CE2 TYR B  78      47.010  48.830  49.820  1.00  0.00           C  
ATOM   2132  CZ  TYR B  78      47.210  49.630  48.710  1.00  0.00           C  
ATOM   2133  OH  TYR B  78      46.970  49.130  47.480  1.00  0.00           O  
ATOM   2134  N   CYS B  79      45.290  49.600  53.780  1.00  0.00           N  
ATOM   2135  CA  CYS B  79      44.380  48.430  53.800  1.00  0.00           C  
ATOM   2136  C   CYS B  79      43.020  48.670  54.480  1.00  0.00           C  
ATOM   2137  O   CYS B  79      41.980  48.600  53.820  1.00  0.00           O  
ATOM   2138  CB  CYS B  79      45.040  47.190  54.410  1.00  0.00           C  
ATOM   2139  SG  CYS B  79      46.360  46.400  53.410  1.00  0.00           S  
ATOM   2140  N   ARG B  80      43.020  48.910  55.800  1.00  0.00           N  
ATOM   2141  CA  ARG B  80      41.790  49.220  56.580  1.00  0.00           C  
ATOM   2142  C   ARG B  80      40.980  50.390  56.020  1.00  0.00           C  
ATOM   2143  O   ARG B  80      39.760  50.290  55.870  1.00  0.00           O  
ATOM   2144  CB  ARG B  80      42.100  49.480  58.050  1.00  0.00           C  
ATOM   2145  CG  ARG B  80      42.370  48.200  58.840  1.00  0.00           C  
ATOM   2146  CD  ARG B  80      42.410  48.520  60.330  1.00  0.00           C  
ATOM   2147  NE  ARG B  80      42.480  47.270  61.120  1.00  0.00           N  
ATOM   2148  CZ  ARG B  80      43.300  47.050  62.160  1.00  0.00           C  
ATOM   2149  NH1 ARG B  80      44.200  47.930  62.580  1.00  0.00           N  
ATOM   2150  NH2 ARG B  80      43.190  45.910  62.850  1.00  0.00           N  
ATOM   2151  N   HIS B  81      41.700  51.420  55.560  1.00  0.00           N  
ATOM   2152  CA  HIS B  81      41.130  52.560  54.820  1.00  0.00           C  
ATOM   2153  C   HIS B  81      40.320  52.080  53.590  1.00  0.00           C  
ATOM   2154  O   HIS B  81      39.100  52.230  53.560  1.00  0.00           O  
ATOM   2155  CB  HIS B  81      42.270  53.500  54.420  1.00  0.00           C  
ATOM   2156  CG  HIS B  81      41.770  54.840  53.870  1.00  0.00           C  
ATOM   2157  ND1 HIS B  81      41.560  55.940  54.590  1.00  0.00           N  
ATOM   2158  CD2 HIS B  81      41.380  55.070  52.620  1.00  0.00           C  
ATOM   2159  CE1 HIS B  81      41.000  56.840  53.780  1.00  0.00           C  
ATOM   2160  NE2 HIS B  81      40.900  56.310  52.570  1.00  0.00           N  
ATOM   2161  N   ASN B  82      40.990  51.370  52.670  1.00  0.00           N  
ATOM   2162  CA  ASN B  82      40.360  50.770  51.470  1.00  0.00           C  
ATOM   2163  C   ASN B  82      39.170  49.830  51.790  1.00  0.00           C  
ATOM   2164  O   ASN B  82      38.170  49.820  51.070  1.00  0.00           O  
ATOM   2165  CB  ASN B  82      41.410  50.020  50.640  1.00  0.00           C  
ATOM   2166  CG  ASN B  82      42.460  50.920  49.990  1.00  0.00           C  
ATOM   2167  OD1 ASN B  82      42.280  52.120  49.780  1.00  0.00           O  
ATOM   2168  ND2 ASN B  82      43.590  50.350  49.640  1.00  0.00           N  
ATOM   2169  N   TYR B  83      39.300  49.070  52.880  1.00  0.00           N  
ATOM   2170  CA  TYR B  83      38.220  48.210  53.400  1.00  0.00           C  
ATOM   2171  C   TYR B  83      36.980  49.020  53.810  1.00  0.00           C  
ATOM   2172  O   TYR B  83      35.920  48.860  53.190  1.00  0.00           O  
ATOM   2173  CB  TYR B  83      38.740  47.390  54.590  1.00  0.00           C  
ATOM   2174  CG  TYR B  83      37.810  46.240  54.960  1.00  0.00           C  
ATOM   2175  CD1 TYR B  83      36.730  46.440  55.810  1.00  0.00           C  
ATOM   2176  CD2 TYR B  83      38.110  44.950  54.520  1.00  0.00           C  
ATOM   2177  CE1 TYR B  83      35.950  45.360  56.220  1.00  0.00           C  
ATOM   2178  CE2 TYR B  83      37.350  43.870  54.940  1.00  0.00           C  
ATOM   2179  CZ  TYR B  83      36.270  44.080  55.800  1.00  0.00           C  
ATOM   2180  OH  TYR B  83      35.520  43.020  56.200  1.00  0.00           O  
ATOM   2181  N   GLY B  84      37.190  49.990  54.690  1.00  0.00           N  
ATOM   2182  CA  GLY B  84      36.140  50.870  55.260  1.00  0.00           C  
ATOM   2183  C   GLY B  84      35.420  51.800  54.270  1.00  0.00           C  
ATOM   2184  O   GLY B  84      34.240  52.110  54.470  1.00  0.00           O  
ATOM   2185  N   VAL B  85      36.150  52.320  53.280  1.00  0.00           N  
ATOM   2186  CA  VAL B  85      35.570  53.110  52.160  1.00  0.00           C  
ATOM   2187  C   VAL B  85      34.600  52.250  51.320  1.00  0.00           C  
ATOM   2188  O   VAL B  85      33.460  52.650  51.060  1.00  0.00           O  
ATOM   2189  CB  VAL B  85      36.660  53.720  51.250  1.00  0.00           C  
ATOM   2190  CG1 VAL B  85      36.070  54.630  50.170  1.00  0.00           C  
ATOM   2191  CG2 VAL B  85      37.680  54.550  52.030  1.00  0.00           C  
ATOM   2192  N   GLY B  86      35.070  51.070  50.930  1.00  0.00           N  
ATOM   2193  CA  GLY B  86      34.330  50.110  50.080  1.00  0.00           C  
ATOM   2194  C   GLY B  86      33.160  49.330  50.710  1.00  0.00           C  
ATOM   2195  O   GLY B  86      32.170  49.090  50.030  1.00  0.00           O  
ATOM   2196  N   GLU B  87      33.340  48.880  51.950  1.00  0.00           N  
ATOM   2197  CA  GLU B  87      32.480  47.920  52.690  1.00  0.00           C  
ATOM   2198  C   GLU B  87      31.070  47.610  52.120  1.00  0.00           C  
ATOM   2199  O   GLU B  87      30.900  46.540  51.530  1.00  0.00           O  
ATOM   2200  CB  GLU B  87      32.450  48.230  54.200  1.00  0.00           C  
ATOM   2201  CG  GLU B  87      32.220  46.930  54.990  1.00  0.00           C  
ATOM   2202  CD  GLU B  87      32.160  47.090  56.520  1.00  0.00           C  
ATOM   2203  OE1 GLU B  87      31.410  47.970  56.990  1.00  0.00           O  
ATOM   2204  OE2 GLU B  87      32.670  46.190  57.210  1.00  0.00           O  
ATOM   2205  N   SER B  88      30.110  48.540  52.210  1.00  0.00           N  
ATOM   2206  CA  SER B  88      28.740  48.350  51.670  1.00  0.00           C  
ATOM   2207  C   SER B  88      28.590  47.930  50.200  1.00  0.00           C  
ATOM   2208  O   SER B  88      27.690  47.160  49.860  1.00  0.00           O  
ATOM   2209  CB  SER B  88      27.830  49.570  51.910  1.00  0.00           C  
ATOM   2210  OG  SER B  88      28.250  50.720  51.170  1.00  0.00           O  
ATOM   2211  N   PHE B  89      29.530  48.360  49.360  1.00  0.00           N  
ATOM   2212  CA  PHE B  89      29.560  48.060  47.910  1.00  0.00           C  
ATOM   2213  C   PHE B  89      30.600  47.020  47.440  1.00  0.00           C  
ATOM   2214  O   PHE B  89      30.520  46.520  46.320  1.00  0.00           O  
ATOM   2215  CB  PHE B  89      29.630  49.350  47.070  1.00  0.00           C  
ATOM   2216  CG  PHE B  89      30.870  50.220  47.330  1.00  0.00           C  
ATOM   2217  CD1 PHE B  89      32.000  50.050  46.540  1.00  0.00           C  
ATOM   2218  CD2 PHE B  89      30.800  51.280  48.220  1.00  0.00           C  
ATOM   2219  CE1 PHE B  89      33.050  50.970  46.610  1.00  0.00           C  
ATOM   2220  CE2 PHE B  89      31.840  52.190  48.300  1.00  0.00           C  
ATOM   2221  CZ  PHE B  89      32.960  52.040  47.500  1.00  0.00           C  
ATOM   2222  N   THR B  90      31.630  46.800  48.260  1.00  0.00           N  
ATOM   2223  CA  THR B  90      32.620  45.710  48.050  1.00  0.00           C  
ATOM   2224  C   THR B  90      32.260  44.460  48.870  1.00  0.00           C  
ATOM   2225  O   THR B  90      31.500  43.600  48.420  1.00  0.00           O  
ATOM   2226  CB  THR B  90      34.070  46.180  48.340  1.00  0.00           C  
ATOM   2227  OG1 THR B  90      34.190  46.660  49.680  1.00  0.00           O  
ATOM   2228  CG2 THR B  90      34.550  47.230  47.330  1.00  0.00           C  
ATOM   2229  N   VAL B  91      32.630  44.490  50.150  1.00  0.00           N  
ATOM   2230  CA  VAL B  91      32.420  43.450  51.190  1.00  0.00           C  
ATOM   2231  C   VAL B  91      30.950  42.990  51.290  1.00  0.00           C  
ATOM   2232  O   VAL B  91      30.660  41.790  51.190  1.00  0.00           O  
ATOM   2233  CB  VAL B  91      32.950  44.020  52.530  1.00  0.00           C  
ATOM   2234  CG1 VAL B  91      32.650  43.130  53.740  1.00  0.00           C  
ATOM   2235  CG2 VAL B  91      34.460  44.270  52.470  1.00  0.00           C  
ATOM   2236  N   GLN B  92      30.050  43.960  51.390  1.00  0.00           N  
ATOM   2237  CA  GLN B  92      28.600  43.760  51.590  1.00  0.00           C  
ATOM   2238  C   GLN B  92      27.730  43.880  50.320  1.00  0.00           C  
ATOM   2239  O   GLN B  92      26.510  43.940  50.410  1.00  0.00           O  
ATOM   2240  CB  GLN B  92      28.110  44.750  52.660  1.00  0.00           C  
ATOM   2241  CG  GLN B  92      28.700  44.510  54.050  1.00  0.00           C  
ATOM   2242  CD  GLN B  92      27.900  43.560  54.960  1.00  0.00           C  
ATOM   2243  OE1 GLN B  92      27.230  42.610  54.570  1.00  0.00           O  
ATOM   2244  NE2 GLN B  92      27.960  43.840  56.240  1.00  0.00           N  
ATOM   2245  N   ARG B  93      28.360  43.740  49.150  1.00  0.00           N  
ATOM   2246  CA  ARG B  93      27.640  43.650  47.850  1.00  0.00           C  
ATOM   2247  C   ARG B  93      26.910  42.310  47.710  1.00  0.00           C  
ATOM   2248  O   ARG B  93      27.410  41.270  48.120  1.00  0.00           O  
ATOM   2249  CB  ARG B  93      28.640  43.870  46.700  1.00  0.00           C  
ATOM   2250  CG  ARG B  93      27.990  43.760  45.310  1.00  0.00           C  
ATOM   2251  CD  ARG B  93      29.000  44.050  44.190  1.00  0.00           C  
ATOM   2252  NE  ARG B  93      28.520  43.560  42.890  1.00  0.00           N  
ATOM   2253  CZ  ARG B  93      27.510  44.030  42.140  1.00  0.00           C  
ATOM   2254  NH1 ARG B  93      26.750  45.070  42.500  1.00  0.00           N  
ATOM   2255  NH2 ARG B  93      27.250  43.470  40.960  1.00  0.00           N  
ATOM   2256  N   ARG B  94      25.650  42.400  47.290  1.00  0.00           N  
ATOM   2257  CA  ARG B  94      24.820  41.220  46.960  1.00  0.00           C  
ATOM   2258  C   ARG B  94      24.130  41.280  45.590  1.00  0.00           C  
ATOM   2259  O   ARG B  94      23.720  42.340  45.110  1.00  0.00           O  
ATOM   2260  CB  ARG B  94      23.770  40.910  48.030  1.00  0.00           C  
ATOM   2261  CG  ARG B  94      24.310  40.110  49.230  1.00  0.00           C  
ATOM   2262  CD  ARG B  94      25.010  40.990  50.270  1.00  0.00           C  
ATOM   2263  NE  ARG B  94      25.590  40.150  51.330  1.00  0.00           N  
ATOM   2264  CZ  ARG B  94      26.880  40.060  51.660  1.00  0.00           C  
ATOM   2265  NH1 ARG B  94      27.850  40.670  50.970  1.00  0.00           N  
ATOM   2266  NH2 ARG B  94      27.230  39.220  52.630  1.00  0.00           N  
ATOM   2267  N   VAL B  95      24.160  40.130  44.930  1.00  0.00           N  
ATOM   2268  CA  VAL B  95      23.430  39.840  43.670  1.00  0.00           C  
ATOM   2269  C   VAL B  95      22.780  38.450  43.820  1.00  0.00           C  
ATOM   2270  O   VAL B  95      23.460  37.450  44.020  1.00  0.00           O  
ATOM   2271  CB  VAL B  95      24.340  39.880  42.420  1.00  0.00           C  
ATOM   2272  CG1 VAL B  95      23.540  39.650  41.130  1.00  0.00           C  
ATOM   2273  CG2 VAL B  95      25.090  41.210  42.270  1.00  0.00           C  
ATOM   2274  N   GLU B  96      21.450  38.470  43.900  1.00  0.00           N  
ATOM   2275  CA  GLU B  96      20.610  37.260  43.930  1.00  0.00           C  
ATOM   2276  C   GLU B  96      20.600  36.550  42.560  1.00  0.00           C  
ATOM   2277  O   GLU B  96      20.180  37.150  41.560  1.00  0.00           O  
ATOM   2278  CB  GLU B  96      19.220  37.650  44.440  1.00  0.00           C  
ATOM   2279  CG  GLU B  96      18.250  36.480  44.630  1.00  0.00           C  
ATOM   2280  CD  GLU B  96      16.970  36.870  45.390  1.00  0.00           C  
ATOM   2281  OE1 GLU B  96      16.560  38.050  45.340  1.00  0.00           O  
ATOM   2282  OE2 GLU B  96      16.450  35.990  46.110  1.00  0.00           O  
ATOM   2283  N   PRO B  97      21.100  35.300  42.510  1.00  0.00           N  
ATOM   2284  CA  PRO B  97      21.240  34.520  41.260  1.00  0.00           C  
ATOM   2285  C   PRO B  97      19.920  34.110  40.590  1.00  0.00           C  
ATOM   2286  O   PRO B  97      18.830  34.440  41.070  1.00  0.00           O  
ATOM   2287  CB  PRO B  97      22.050  33.290  41.670  1.00  0.00           C  
ATOM   2288  CG  PRO B  97      21.670  33.070  43.130  1.00  0.00           C  
ATOM   2289  CD  PRO B  97      21.520  34.490  43.670  1.00  0.00           C  
ATOM   2290  N   LYS B  98      20.080  33.600  39.370  1.00  0.00           N  
ATOM   2291  CA  LYS B  98      19.010  32.950  38.600  1.00  0.00           C  
ATOM   2292  C   LYS B  98      19.420  31.500  38.240  1.00  0.00           C  
ATOM   2293  O   LYS B  98      20.550  31.260  37.810  1.00  0.00           O  
ATOM   2294  CB  LYS B  98      18.760  33.790  37.340  1.00  0.00           C  
ATOM   2295  CG  LYS B  98      17.570  33.350  36.460  1.00  0.00           C  
ATOM   2296  CD  LYS B  98      17.880  32.200  35.490  1.00  0.00           C  
ATOM   2297  CE  LYS B  98      18.860  32.570  34.370  1.00  0.00           C  
ATOM   2298  NZ  LYS B  98      18.300  33.600  33.490  1.00  0.00           N  
ATOM   2299  N   VAL B  99      18.430  30.610  38.300  1.00  0.00           N  
ATOM   2300  CA  VAL B  99      18.630  29.170  38.010  1.00  0.00           C  
ATOM   2301  C   VAL B  99      17.700  28.690  36.860  1.00  0.00           C  
ATOM   2302  O   VAL B  99      16.580  29.160  36.680  1.00  0.00           O  
ATOM   2303  CB  VAL B  99      18.390  28.290  39.260  1.00  0.00           C  
ATOM   2304  CG1 VAL B  99      18.980  26.890  39.070  1.00  0.00           C  
ATOM   2305  CG2 VAL B  99      18.940  28.890  40.560  1.00  0.00           C  
ATOM   2306  N   THR B 100      18.300  27.870  36.000  1.00  0.00           N  
ATOM   2307  CA  THR B 100      17.570  27.030  35.010  1.00  0.00           C  
ATOM   2308  C   THR B 100      18.100  25.590  35.050  1.00  0.00           C  
ATOM   2309  O   THR B 100      19.300  25.340  34.930  1.00  0.00           O  
ATOM   2310  CB  THR B 100      17.560  27.660  33.590  1.00  0.00           C  
ATOM   2311  OG1 THR B 100      16.640  28.770  33.610  1.00  0.00           O  
ATOM   2312  CG2 THR B 100      17.130  26.710  32.460  1.00  0.00           C  
ATOM   2313  N   VAL B 101      17.160  24.680  35.310  1.00  0.00           N  
ATOM   2314  CA  VAL B 101      17.400  23.220  35.420  1.00  0.00           C  
ATOM   2315  C   VAL B 101      16.700  22.470  34.270  1.00  0.00           C  
ATOM   2316  O   VAL B 101      15.480  22.510  34.150  1.00  0.00           O  
ATOM   2317  CB  VAL B 101      16.910  22.690  36.790  1.00  0.00           C  
ATOM   2318  CG1 VAL B 101      17.160  21.180  36.980  1.00  0.00           C  
ATOM   2319  CG2 VAL B 101      17.600  23.410  37.950  1.00  0.00           C  
ATOM   2320  N   TYR B 102      17.510  21.700  33.540  1.00  0.00           N  
ATOM   2321  CA  TYR B 102      17.110  21.000  32.300  1.00  0.00           C  
ATOM   2322  C   TYR B 102      18.120  19.910  31.870  1.00  0.00           C  
ATOM   2323  O   TYR B 102      19.300  20.010  32.230  1.00  0.00           O  
ATOM   2324  CB  TYR B 102      16.910  22.020  31.170  1.00  0.00           C  
ATOM   2325  CG  TYR B 102      18.190  22.690  30.680  1.00  0.00           C  
ATOM   2326  CD1 TYR B 102      18.770  22.270  29.480  1.00  0.00           C  
ATOM   2327  CD2 TYR B 102      18.820  23.680  31.430  1.00  0.00           C  
ATOM   2328  CE1 TYR B 102      19.960  22.830  29.040  1.00  0.00           C  
ATOM   2329  CE2 TYR B 102      20.010  24.240  30.990  1.00  0.00           C  
ATOM   2330  CZ  TYR B 102      20.580  23.820  29.800  1.00  0.00           C  
ATOM   2331  OH  TYR B 102      21.730  24.390  29.340  1.00  0.00           O  
ATOM   2332  N   PRO B 103      17.680  18.840  31.190  1.00  0.00           N  
ATOM   2333  CA  PRO B 103      18.590  17.830  30.610  1.00  0.00           C  
ATOM   2334  C   PRO B 103      19.260  18.340  29.320  1.00  0.00           C  
ATOM   2335  O   PRO B 103      18.720  19.190  28.620  1.00  0.00           O  
ATOM   2336  CB  PRO B 103      17.680  16.620  30.350  1.00  0.00           C  
ATOM   2337  CG  PRO B 103      16.320  17.250  30.060  1.00  0.00           C  
ATOM   2338  CD  PRO B 103      16.270  18.440  31.020  1.00  0.00           C  
ATOM   2339  N   SER B 104      20.410  17.750  28.990  1.00  0.00           N  
ATOM   2340  CA  SER B 104      21.120  18.090  27.730  1.00  0.00           C  
ATOM   2341  C   SER B 104      20.890  17.010  26.670  1.00  0.00           C  
ATOM   2342  O   SER B 104      21.070  15.820  26.940  1.00  0.00           O  
ATOM   2343  CB  SER B 104      22.630  18.320  27.910  1.00  0.00           C  
ATOM   2344  OG  SER B 104      23.320  17.150  28.360  1.00  0.00           O  
ATOM   2345  N   LYS B 105      20.610  17.470  25.450  1.00  0.00           N  
ATOM   2346  CA  LYS B 105      20.240  16.640  24.270  1.00  0.00           C  
ATOM   2347  C   LYS B 105      18.850  15.990  24.490  1.00  0.00           C  
ATOM   2348  O   LYS B 105      18.670  15.190  25.410  1.00  0.00           O  
ATOM   2349  CB  LYS B 105      21.270  15.540  23.940  1.00  0.00           C  
ATOM   2350  CG  LYS B 105      22.720  16.050  24.000  1.00  0.00           C  
ATOM   2351  CD  LYS B 105      23.720  14.880  24.050  1.00  0.00           C  
ATOM   2352  CE  LYS B 105      25.030  15.270  24.740  1.00  0.00           C  
ATOM   2353  NZ  LYS B 105      24.870  15.460  26.200  1.00  0.00           N  
ATOM   2354  N   THR B 106      17.880  16.410  23.670  1.00  0.00           N  
ATOM   2355  CA  THR B 106      16.440  16.080  23.820  1.00  0.00           C  
ATOM   2356  C   THR B 106      16.070  14.630  23.430  1.00  0.00           C  
ATOM   2357  O   THR B 106      15.190  14.350  22.620  1.00  0.00           O  
ATOM   2358  CB  THR B 106      15.550  17.100  23.070  1.00  0.00           C  
ATOM   2359  OG1 THR B 106      16.080  18.430  23.210  1.00  0.00           O  
ATOM   2360  CG2 THR B 106      14.120  17.090  23.620  1.00  0.00           C  
ATOM   2361  N   GLN B 107      16.670  13.710  24.190  1.00  0.00           N  
ATOM   2362  CA  GLN B 107      16.520  12.250  24.060  1.00  0.00           C  
ATOM   2363  C   GLN B 107      15.100  11.760  24.410  1.00  0.00           C  
ATOM   2364  O   GLN B 107      14.570  12.130  25.460  1.00  0.00           O  
ATOM   2365  CB  GLN B 107      17.500  11.540  25.010  1.00  0.00           C  
ATOM   2366  CG  GLN B 107      18.970  11.820  24.670  1.00  0.00           C  
ATOM   2367  CD  GLN B 107      19.930  11.270  25.730  1.00  0.00           C  
ATOM   2368  OE1 GLN B 107      19.690  11.260  26.920  1.00  0.00           O  
ATOM   2369  NE2 GLN B 107      21.090  10.840  25.290  1.00  0.00           N  
ATOM   2370  N   PRO B 108      14.500  10.910  23.560  1.00  0.00           N  
ATOM   2371  CA  PRO B 108      13.270  10.160  23.890  1.00  0.00           C  
ATOM   2372  C   PRO B 108      13.560   9.230  25.070  1.00  0.00           C  
ATOM   2373  O   PRO B 108      14.470   8.400  24.980  1.00  0.00           O  
ATOM   2374  CB  PRO B 108      12.940   9.360  22.630  1.00  0.00           C  
ATOM   2375  CG  PRO B 108      13.510  10.230  21.520  1.00  0.00           C  
ATOM   2376  CD  PRO B 108      14.800  10.790  22.120  1.00  0.00           C  
ATOM   2377  N   LEU B 109      12.880   9.490  26.180  1.00  0.00           N  
ATOM   2378  CA  LEU B 109      13.090   8.870  27.510  1.00  0.00           C  
ATOM   2379  C   LEU B 109      13.930   7.580  27.600  1.00  0.00           C  
ATOM   2380  O   LEU B 109      13.670   6.610  26.890  1.00  0.00           O  
ATOM   2381  CB  LEU B 109      11.740   8.640  28.210  1.00  0.00           C  
ATOM   2382  CG  LEU B 109      11.560   9.530  29.440  1.00  0.00           C  
ATOM   2383  CD1 LEU B 109      11.330  11.000  29.050  1.00  0.00           C  
ATOM   2384  CD2 LEU B 109      10.430   9.000  30.310  1.00  0.00           C  
ATOM   2385  N   GLN B 110      14.720   7.530  28.670  1.00  0.00           N  
ATOM   2386  CA  GLN B 110      15.770   6.520  28.930  1.00  0.00           C  
ATOM   2387  C   GLN B 110      16.920   6.470  27.900  1.00  0.00           C  
ATOM   2388  O   GLN B 110      16.790   5.900  26.810  1.00  0.00           O  
ATOM   2389  CB  GLN B 110      15.210   5.110  29.130  1.00  0.00           C  
ATOM   2390  CG  GLN B 110      14.240   5.020  30.310  1.00  0.00           C  
ATOM   2391  CD  GLN B 110      13.730   3.590  30.430  1.00  0.00           C  
ATOM   2392  OE1 GLN B 110      14.230   2.770  31.190  1.00  0.00           O  
ATOM   2393  NE2 GLN B 110      12.720   3.260  29.660  1.00  0.00           N  
ATOM   2394  N   HIS B 111      17.950   7.240  28.230  1.00  0.00           N  
ATOM   2395  CA  HIS B 111      19.290   7.260  27.610  1.00  0.00           C  
ATOM   2396  C   HIS B 111      20.240   8.180  28.400  1.00  0.00           C  
ATOM   2397  O   HIS B 111      19.780   9.000  29.200  1.00  0.00           O  
ATOM   2398  CB  HIS B 111      19.260   7.680  26.130  1.00  0.00           C  
ATOM   2399  CG  HIS B 111      19.770   6.570  25.200  1.00  0.00           C  
ATOM   2400  ND1 HIS B 111      20.520   6.750  24.110  1.00  0.00           N  
ATOM   2401  CD2 HIS B 111      19.670   5.260  25.400  1.00  0.00           C  
ATOM   2402  CE1 HIS B 111      20.910   5.550  23.680  1.00  0.00           C  
ATOM   2403  NE2 HIS B 111      20.390   4.630  24.480  1.00  0.00           N  
ATOM   2404  N   HIS B 112      21.530   7.850  28.340  1.00  0.00           N  
ATOM   2405  CA  HIS B 112      22.610   8.630  28.990  1.00  0.00           C  
ATOM   2406  C   HIS B 112      22.560  10.160  28.770  1.00  0.00           C  
ATOM   2407  O   HIS B 112      22.800  10.680  27.680  1.00  0.00           O  
ATOM   2408  CB  HIS B 112      24.000   8.060  28.650  1.00  0.00           C  
ATOM   2409  CG  HIS B 112      24.430   7.990  27.180  1.00  0.00           C  
ATOM   2410  ND1 HIS B 112      25.690   7.860  26.760  1.00  0.00           N  
ATOM   2411  CD2 HIS B 112      23.650   7.850  26.110  1.00  0.00           C  
ATOM   2412  CE1 HIS B 112      25.670   7.610  25.450  1.00  0.00           C  
ATOM   2413  NE2 HIS B 112      24.410   7.620  25.050  1.00  0.00           N  
ATOM   2414  N   ASN B 113      22.110  10.820  29.830  1.00  0.00           N  
ATOM   2415  CA  ASN B 113      21.930  12.270  29.860  1.00  0.00           C  
ATOM   2416  C   ASN B 113      22.810  12.970  30.910  1.00  0.00           C  
ATOM   2417  O   ASN B 113      22.950  12.530  32.050  1.00  0.00           O  
ATOM   2418  CB  ASN B 113      20.460  12.600  30.120  1.00  0.00           C  
ATOM   2419  CG  ASN B 113      20.070  13.900  29.420  1.00  0.00           C  
ATOM   2420  OD1 ASN B 113      20.440  15.000  29.820  1.00  0.00           O  
ATOM   2421  ND2 ASN B 113      19.530  13.750  28.240  1.00  0.00           N  
ATOM   2422  N   LEU B 114      23.350  14.100  30.480  1.00  0.00           N  
ATOM   2423  CA  LEU B 114      24.080  15.020  31.370  1.00  0.00           C  
ATOM   2424  C   LEU B 114      23.150  16.180  31.770  1.00  0.00           C  
ATOM   2425  O   LEU B 114      22.930  17.130  31.020  1.00  0.00           O  
ATOM   2426  CB  LEU B 114      25.370  15.480  30.690  1.00  0.00           C  
ATOM   2427  CG  LEU B 114      26.360  16.190  31.630  1.00  0.00           C  
ATOM   2428  CD1 LEU B 114      26.880  15.250  32.730  1.00  0.00           C  
ATOM   2429  CD2 LEU B 114      27.530  16.740  30.810  1.00  0.00           C  
ATOM   2430  N   LEU B 115      22.440  15.920  32.870  1.00  0.00           N  
ATOM   2431  CA  LEU B 115      21.430  16.800  33.480  1.00  0.00           C  
ATOM   2432  C   LEU B 115      22.070  18.060  34.110  1.00  0.00           C  
ATOM   2433  O   LEU B 115      22.910  17.950  35.000  1.00  0.00           O  
ATOM   2434  CB  LEU B 115      20.670  15.970  34.510  1.00  0.00           C  
ATOM   2435  CG  LEU B 115      19.560  16.710  35.290  1.00  0.00           C  
ATOM   2436  CD1 LEU B 115      18.380  17.090  34.400  1.00  0.00           C  
ATOM   2437  CD2 LEU B 115      19.110  15.830  36.450  1.00  0.00           C  
ATOM   2438  N   VAL B 116      21.500  19.210  33.760  1.00  0.00           N  
ATOM   2439  CA  VAL B 116      22.080  20.530  34.080  1.00  0.00           C  
ATOM   2440  C   VAL B 116      21.230  21.300  35.110  1.00  0.00           C  
ATOM   2441  O   VAL B 116      20.010  21.440  34.960  1.00  0.00           O  
ATOM   2442  CB  VAL B 116      22.220  21.390  32.800  1.00  0.00           C  
ATOM   2443  CG1 VAL B 116      23.020  22.670  33.050  1.00  0.00           C  
ATOM   2444  CG2 VAL B 116      22.850  20.640  31.620  1.00  0.00           C  
ATOM   2445  N   CYS B 117      21.910  21.730  36.160  1.00  0.00           N  
ATOM   2446  CA  CYS B 117      21.460  22.800  37.070  1.00  0.00           C  
ATOM   2447  C   CYS B 117      22.440  23.980  36.980  1.00  0.00           C  
ATOM   2448  O   CYS B 117      23.560  23.930  37.510  1.00  0.00           O  
ATOM   2449  CB  CYS B 117      21.350  22.290  38.520  1.00  0.00           C  
ATOM   2450  SG  CYS B 117      20.760  23.550  39.710  1.00  0.00           S  
ATOM   2451  N   SER B 118      22.070  24.960  36.170  1.00  0.00           N  
ATOM   2452  CA  SER B 118      22.920  26.150  35.940  1.00  0.00           C  
ATOM   2453  C   SER B 118      22.400  27.420  36.610  1.00  0.00           C  
ATOM   2454  O   SER B 118      21.310  27.910  36.300  1.00  0.00           O  
ATOM   2455  CB  SER B 118      23.170  26.440  34.450  1.00  0.00           C  
ATOM   2456  OG  SER B 118      21.950  26.670  33.740  1.00  0.00           O  
ATOM   2457  N   VAL B 119      23.320  27.990  37.390  1.00  0.00           N  
ATOM   2458  CA  VAL B 119      23.070  29.120  38.310  1.00  0.00           C  
ATOM   2459  C   VAL B 119      23.990  30.300  37.910  1.00  0.00           C  
ATOM   2460  O   VAL B 119      25.210  30.240  38.090  1.00  0.00           O  
ATOM   2461  CB  VAL B 119      23.360  28.710  39.770  1.00  0.00           C  
ATOM   2462  CG1 VAL B 119      22.900  29.810  40.740  1.00  0.00           C  
ATOM   2463  CG2 VAL B 119      22.720  27.380  40.170  1.00  0.00           C  
ATOM   2464  N   SER B 120      23.370  31.350  37.380  1.00  0.00           N  
ATOM   2465  CA  SER B 120      24.120  32.530  36.890  1.00  0.00           C  
ATOM   2466  C   SER B 120      23.740  33.890  37.490  1.00  0.00           C  
ATOM   2467  O   SER B 120      22.610  34.120  37.940  1.00  0.00           O  
ATOM   2468  CB  SER B 120      24.110  32.610  35.350  1.00  0.00           C  
ATOM   2469  OG  SER B 120      22.920  33.200  34.810  1.00  0.00           O  
ATOM   2470  N   GLY B 121      24.760  34.750  37.540  1.00  0.00           N  
ATOM   2471  CA  GLY B 121      24.700  36.150  38.000  1.00  0.00           C  
ATOM   2472  C   GLY B 121      24.410  36.300  39.500  1.00  0.00           C  
ATOM   2473  O   GLY B 121      23.270  36.570  39.890  1.00  0.00           O  
ATOM   2474  N   PHE B 122      25.440  36.010  40.290  1.00  0.00           N  
ATOM   2475  CA  PHE B 122      25.430  36.170  41.770  1.00  0.00           C  
ATOM   2476  C   PHE B 122      26.650  36.870  42.400  1.00  0.00           C  
ATOM   2477  O   PHE B 122      27.730  36.950  41.810  1.00  0.00           O  
ATOM   2478  CB  PHE B 122      25.200  34.820  42.450  1.00  0.00           C  
ATOM   2479  CG  PHE B 122      26.200  33.720  42.090  1.00  0.00           C  
ATOM   2480  CD1 PHE B 122      25.840  32.740  41.180  1.00  0.00           C  
ATOM   2481  CD2 PHE B 122      27.420  33.630  42.760  1.00  0.00           C  
ATOM   2482  CE1 PHE B 122      26.680  31.660  40.940  1.00  0.00           C  
ATOM   2483  CE2 PHE B 122      28.260  32.550  42.530  1.00  0.00           C  
ATOM   2484  CZ  PHE B 122      27.900  31.570  41.610  1.00  0.00           C  
ATOM   2485  N   TYR B 123      26.430  37.360  43.620  1.00  0.00           N  
ATOM   2486  CA  TYR B 123      27.450  37.940  44.520  1.00  0.00           C  
ATOM   2487  C   TYR B 123      26.910  37.920  45.970  1.00  0.00           C  
ATOM   2488  O   TYR B 123      25.700  38.130  46.130  1.00  0.00           O  
ATOM   2489  CB  TYR B 123      27.740  39.390  44.120  1.00  0.00           C  
ATOM   2490  CG  TYR B 123      29.160  39.850  44.440  1.00  0.00           C  
ATOM   2491  CD1 TYR B 123      29.510  40.250  45.720  1.00  0.00           C  
ATOM   2492  CD2 TYR B 123      30.100  39.920  43.420  1.00  0.00           C  
ATOM   2493  CE1 TYR B 123      30.800  40.690  45.990  1.00  0.00           C  
ATOM   2494  CE2 TYR B 123      31.380  40.380  43.680  1.00  0.00           C  
ATOM   2495  CZ  TYR B 123      31.740  40.740  44.970  1.00  0.00           C  
ATOM   2496  OH  TYR B 123      33.060  40.840  45.270  1.00  0.00           O  
ATOM   2497  N   PRO B 124      27.730  37.600  46.980  1.00  0.00           N  
ATOM   2498  CA  PRO B 124      29.150  37.150  46.920  1.00  0.00           C  
ATOM   2499  C   PRO B 124      29.390  35.830  46.170  1.00  0.00           C  
ATOM   2500  O   PRO B 124      28.450  35.110  45.840  1.00  0.00           O  
ATOM   2501  CB  PRO B 124      29.560  37.000  48.380  1.00  0.00           C  
ATOM   2502  CG  PRO B 124      28.680  38.010  49.110  1.00  0.00           C  
ATOM   2503  CD  PRO B 124      27.350  37.860  48.380  1.00  0.00           C  
ATOM   2504  N   GLY B 125      30.670  35.500  45.990  1.00  0.00           N  
ATOM   2505  CA  GLY B 125      31.140  34.300  45.260  1.00  0.00           C  
ATOM   2506  C   GLY B 125      30.820  32.930  45.900  1.00  0.00           C  
ATOM   2507  O   GLY B 125      30.660  31.940  45.180  1.00  0.00           O  
ATOM   2508  N   SER B 126      30.780  32.880  47.230  1.00  0.00           N  
ATOM   2509  CA  SER B 126      30.560  31.640  48.010  1.00  0.00           C  
ATOM   2510  C   SER B 126      29.160  31.000  47.850  1.00  0.00           C  
ATOM   2511  O   SER B 126      28.180  31.420  48.460  1.00  0.00           O  
ATOM   2512  CB  SER B 126      30.870  31.870  49.490  1.00  0.00           C  
ATOM   2513  OG  SER B 126      31.000  30.620  50.190  1.00  0.00           O  
ATOM   2514  N   ILE B 127      29.120  29.960  47.010  1.00  0.00           N  
ATOM   2515  CA  ILE B 127      27.880  29.230  46.660  1.00  0.00           C  
ATOM   2516  C   ILE B 127      27.980  27.700  46.870  1.00  0.00           C  
ATOM   2517  O   ILE B 127      29.030  27.080  46.670  1.00  0.00           O  
ATOM   2518  CB  ILE B 127      27.450  29.640  45.240  1.00  0.00           C  
ATOM   2519  CG1 ILE B 127      26.010  29.180  44.950  1.00  0.00           C  
ATOM   2520  CG2 ILE B 127      28.450  29.160  44.170  1.00  0.00           C  
ATOM   2521  CD  ILE B 127      25.340  29.890  43.770  1.00  0.00           C  
ATOM   2522  N   GLU B 128      26.850  27.120  47.290  1.00  0.00           N  
ATOM   2523  CA  GLU B 128      26.690  25.650  47.450  1.00  0.00           C  
ATOM   2524  C   GLU B 128      25.470  25.130  46.670  1.00  0.00           C  
ATOM   2525  O   GLU B 128      24.330  25.440  47.000  1.00  0.00           O  
ATOM   2526  CB  GLU B 128      26.520  25.280  48.930  1.00  0.00           C  
ATOM   2527  CG  GLU B 128      27.630  25.790  49.860  1.00  0.00           C  
ATOM   2528  CD  GLU B 128      27.270  25.640  51.340  1.00  0.00           C  
ATOM   2529  OE1 GLU B 128      26.070  25.670  51.680  1.00  0.00           O  
ATOM   2530  OE2 GLU B 128      28.210  25.600  52.160  1.00  0.00           O  
ATOM   2531  N   VAL B 129      25.730  24.360  45.620  1.00  0.00           N  
ATOM   2532  CA  VAL B 129      24.650  23.830  44.740  1.00  0.00           C  
ATOM   2533  C   VAL B 129      24.600  22.280  44.780  1.00  0.00           C  
ATOM   2534  O   VAL B 129      25.490  21.600  44.280  1.00  0.00           O  
ATOM   2535  CB  VAL B 129      24.760  24.370  43.300  1.00  0.00           C  
ATOM   2536  CG1 VAL B 129      23.550  23.970  42.450  1.00  0.00           C  
ATOM   2537  CG2 VAL B 129      24.870  25.900  43.250  1.00  0.00           C  
ATOM   2538  N   ARG B 130      23.450  21.810  45.270  1.00  0.00           N  
ATOM   2539  CA  ARG B 130      23.160  20.390  45.560  1.00  0.00           C  
ATOM   2540  C   ARG B 130      22.090  19.750  44.640  1.00  0.00           C  
ATOM   2541  O   ARG B 130      21.100  20.390  44.300  1.00  0.00           O  
ATOM   2542  CB  ARG B 130      22.640  20.290  47.000  1.00  0.00           C  
ATOM   2543  CG  ARG B 130      23.680  20.630  48.070  1.00  0.00           C  
ATOM   2544  CD  ARG B 130      22.990  20.740  49.440  1.00  0.00           C  
ATOM   2545  NE  ARG B 130      23.980  20.840  50.530  1.00  0.00           N  
ATOM   2546  CZ  ARG B 130      24.590  21.940  50.980  1.00  0.00           C  
ATOM   2547  NH1 ARG B 130      24.390  23.150  50.450  1.00  0.00           N  
ATOM   2548  NH2 ARG B 130      25.370  21.850  52.050  1.00  0.00           N  
ATOM   2549  N   TRP B 131      22.250  18.440  44.420  1.00  0.00           N  
ATOM   2550  CA  TRP B 131      21.300  17.600  43.650  1.00  0.00           C  
ATOM   2551  C   TRP B 131      20.610  16.510  44.480  1.00  0.00           C  
ATOM   2552  O   TRP B 131      21.240  15.720  45.180  1.00  0.00           O  
ATOM   2553  CB  TRP B 131      21.990  16.900  42.470  1.00  0.00           C  
ATOM   2554  CG  TRP B 131      22.280  17.800  41.260  1.00  0.00           C  
ATOM   2555  CD1 TRP B 131      23.480  17.960  40.710  1.00  0.00           C  
ATOM   2556  CD2 TRP B 131      21.340  18.160  40.300  1.00  0.00           C  
ATOM   2557  NE1 TRP B 131      23.350  18.360  39.440  1.00  0.00           N  
ATOM   2558  CE2 TRP B 131      22.060  18.490  39.150  1.00  0.00           C  
ATOM   2559  CE3 TRP B 131      19.960  18.260  40.300  1.00  0.00           C  
ATOM   2560  CZ2 TRP B 131      21.390  18.880  38.000  1.00  0.00           C  
ATOM   2561  CZ3 TRP B 131      19.290  18.670  39.150  1.00  0.00           C  
ATOM   2562  CH2 TRP B 131      20.010  18.970  38.000  1.00  0.00           C  
ATOM   2563  N   PHE B 132      19.290  16.440  44.300  1.00  0.00           N  
ATOM   2564  CA  PHE B 132      18.410  15.410  44.900  1.00  0.00           C  
ATOM   2565  C   PHE B 132      17.540  14.680  43.860  1.00  0.00           C  
ATOM   2566  O   PHE B 132      16.970  15.310  42.970  1.00  0.00           O  
ATOM   2567  CB  PHE B 132      17.470  16.060  45.920  1.00  0.00           C  
ATOM   2568  CG  PHE B 132      18.160  16.640  47.160  1.00  0.00           C  
ATOM   2569  CD1 PHE B 132      18.170  15.920  48.340  1.00  0.00           C  
ATOM   2570  CD2 PHE B 132      18.760  17.900  47.110  1.00  0.00           C  
ATOM   2571  CE1 PHE B 132      18.780  16.440  49.480  1.00  0.00           C  
ATOM   2572  CE2 PHE B 132      19.370  18.420  48.240  1.00  0.00           C  
ATOM   2573  CZ  PHE B 132      19.380  17.690  49.420  1.00  0.00           C  
ATOM   2574  N   ARG B 133      17.370  13.380  44.070  1.00  0.00           N  
ATOM   2575  CA  ARG B 133      16.380  12.570  43.320  1.00  0.00           C  
ATOM   2576  C   ARG B 133      15.310  12.050  44.300  1.00  0.00           C  
ATOM   2577  O   ARG B 133      15.610  11.300  45.230  1.00  0.00           O  
ATOM   2578  CB  ARG B 133      17.040  11.400  42.590  1.00  0.00           C  
ATOM   2579  CG  ARG B 133      16.020  10.620  41.760  1.00  0.00           C  
ATOM   2580  CD  ARG B 133      16.540   9.270  41.250  1.00  0.00           C  
ATOM   2581  NE  ARG B 133      17.380   9.440  40.050  1.00  0.00           N  
ATOM   2582  CZ  ARG B 133      18.670   9.100  39.920  1.00  0.00           C  
ATOM   2583  NH1 ARG B 133      19.370   8.550  40.910  1.00  0.00           N  
ATOM   2584  NH2 ARG B 133      19.260   9.330  38.750  1.00  0.00           N  
ATOM   2585  N   ASN B 134      14.110  12.630  44.170  1.00  0.00           N  
ATOM   2586  CA  ASN B 134      12.930  12.350  45.020  1.00  0.00           C  
ATOM   2587  C   ASN B 134      13.250  12.180  46.520  1.00  0.00           C  
ATOM   2588  O   ASN B 134      13.350  11.070  47.040  1.00  0.00           O  
ATOM   2589  CB  ASN B 134      12.140  11.150  44.460  1.00  0.00           C  
ATOM   2590  CG  ASN B 134      11.080  11.590  43.450  1.00  0.00           C  
ATOM   2591  OD1 ASN B 134      10.250  12.450  43.710  1.00  0.00           O  
ATOM   2592  ND2 ASN B 134      10.960  10.870  42.360  1.00  0.00           N  
ATOM   2593  N   GLY B 135      13.540  13.320  47.140  1.00  0.00           N  
ATOM   2594  CA  GLY B 135      13.960  13.420  48.550  1.00  0.00           C  
ATOM   2595  C   GLY B 135      15.390  12.930  48.890  1.00  0.00           C  
ATOM   2596  O   GLY B 135      15.910  13.290  49.950  1.00  0.00           O  
ATOM   2597  N   GLN B 136      15.990  12.120  48.030  1.00  0.00           N  
ATOM   2598  CA  GLN B 136      17.320  11.520  48.280  1.00  0.00           C  
ATOM   2599  C   GLN B 136      18.480  12.080  47.430  1.00  0.00           C  
ATOM   2600  O   GLN B 136      18.590  11.880  46.220  1.00  0.00           O  
ATOM   2601  CB  GLN B 136      17.270   9.990  48.220  1.00  0.00           C  
ATOM   2602  CG  GLN B 136      16.480   9.400  49.410  1.00  0.00           C  
ATOM   2603  CD  GLN B 136      17.150   9.640  50.760  1.00  0.00           C  
ATOM   2604  OE1 GLN B 136      17.780   8.770  51.350  1.00  0.00           O  
ATOM   2605  NE2 GLN B 136      17.000  10.830  51.310  1.00  0.00           N  
ATOM   2606  N   GLU B 137      19.370  12.710  48.180  1.00  0.00           N  
ATOM   2607  CA  GLU B 137      20.590  13.420  47.710  1.00  0.00           C  
ATOM   2608  C   GLU B 137      21.540  12.510  46.910  1.00  0.00           C  
ATOM   2609  O   GLU B 137      21.880  11.400  47.340  1.00  0.00           O  
ATOM   2610  CB  GLU B 137      21.260  13.930  48.990  1.00  0.00           C  
ATOM   2611  CG  GLU B 137      22.290  15.050  48.790  1.00  0.00           C  
ATOM   2612  CD  GLU B 137      22.860  15.560  50.130  1.00  0.00           C  
ATOM   2613  OE1 GLU B 137      22.110  15.580  51.140  1.00  0.00           O  
ATOM   2614  OE2 GLU B 137      24.040  15.940  50.150  1.00  0.00           O  
ATOM   2615  N   GLU B 138      22.000  13.030  45.780  1.00  0.00           N  
ATOM   2616  CA  GLU B 138      22.990  12.350  44.920  1.00  0.00           C  
ATOM   2617  C   GLU B 138      24.300  13.130  44.770  1.00  0.00           C  
ATOM   2618  O   GLU B 138      24.350  14.330  44.510  1.00  0.00           O  
ATOM   2619  CB  GLU B 138      22.410  11.990  43.540  1.00  0.00           C  
ATOM   2620  CG  GLU B 138      22.150  10.480  43.400  1.00  0.00           C  
ATOM   2621  CD  GLU B 138      23.390   9.590  43.180  1.00  0.00           C  
ATOM   2622  OE1 GLU B 138      24.510   9.960  43.590  1.00  0.00           O  
ATOM   2623  OE2 GLU B 138      23.210   8.480  42.620  1.00  0.00           O  
ATOM   2624  N   LYS B 139      25.360  12.350  44.910  1.00  0.00           N  
ATOM   2625  CA  LYS B 139      26.770  12.810  44.940  1.00  0.00           C  
ATOM   2626  C   LYS B 139      27.750  12.000  44.070  1.00  0.00           C  
ATOM   2627  O   LYS B 139      28.960  12.010  44.310  1.00  0.00           O  
ATOM   2628  CB  LYS B 139      27.220  12.820  46.410  1.00  0.00           C  
ATOM   2629  CG  LYS B 139      26.770  14.080  47.160  1.00  0.00           C  
ATOM   2630  CD  LYS B 139      27.140  13.960  48.630  1.00  0.00           C  
ATOM   2631  CE  LYS B 139      26.940  15.300  49.350  1.00  0.00           C  
ATOM   2632  NZ  LYS B 139      27.140  15.150  50.790  1.00  0.00           N  
ATOM   2633  N   ALA B 140      27.200  11.290  43.090  1.00  0.00           N  
ATOM   2634  CA  ALA B 140      27.960  10.470  42.120  1.00  0.00           C  
ATOM   2635  C   ALA B 140      27.630  10.810  40.650  1.00  0.00           C  
ATOM   2636  O   ALA B 140      26.480  11.100  40.310  1.00  0.00           O  
ATOM   2637  CB  ALA B 140      27.650   9.010  42.420  1.00  0.00           C  
ATOM   2638  N   GLY B 141      28.620  10.650  39.780  1.00  0.00           N  
ATOM   2639  CA  GLY B 141      28.550  11.060  38.350  1.00  0.00           C  
ATOM   2640  C   GLY B 141      28.420  12.580  38.190  1.00  0.00           C  
ATOM   2641  O   GLY B 141      27.560  13.070  37.450  1.00  0.00           O  
ATOM   2642  N   VAL B 142      29.380  13.290  38.790  1.00  0.00           N  
ATOM   2643  CA  VAL B 142      29.330  14.760  38.960  1.00  0.00           C  
ATOM   2644  C   VAL B 142      30.290  15.490  38.000  1.00  0.00           C  
ATOM   2645  O   VAL B 142      31.480  15.180  37.880  1.00  0.00           O  
ATOM   2646  CB  VAL B 142      29.630  15.140  40.430  1.00  0.00           C  
ATOM   2647  CG1 VAL B 142      29.490  16.640  40.700  1.00  0.00           C  
ATOM   2648  CG2 VAL B 142      28.720  14.400  41.430  1.00  0.00           C  
ATOM   2649  N   VAL B 143      29.690  16.450  37.290  1.00  0.00           N  
ATOM   2650  CA  VAL B 143      30.390  17.440  36.440  1.00  0.00           C  
ATOM   2651  C   VAL B 143      29.950  18.860  36.880  1.00  0.00           C  
ATOM   2652  O   VAL B 143      29.020  19.450  36.340  1.00  0.00           O  
ATOM   2653  CB  VAL B 143      30.110  17.180  34.940  1.00  0.00           C  
ATOM   2654  CG1 VAL B 143      30.870  18.150  34.030  1.00  0.00           C  
ATOM   2655  CG2 VAL B 143      30.490  15.750  34.520  1.00  0.00           C  
ATOM   2656  N   SER B 144      30.610  19.360  37.920  1.00  0.00           N  
ATOM   2657  CA  SER B 144      30.290  20.670  38.540  1.00  0.00           C  
ATOM   2658  C   SER B 144      31.470  21.650  38.470  1.00  0.00           C  
ATOM   2659  O   SER B 144      32.530  21.410  39.050  1.00  0.00           O  
ATOM   2660  CB  SER B 144      29.840  20.460  40.000  1.00  0.00           C  
ATOM   2661  OG  SER B 144      29.430  21.680  40.610  1.00  0.00           O  
ATOM   2662  N   THR B 145      31.220  22.780  37.810  1.00  0.00           N  
ATOM   2663  CA  THR B 145      32.260  23.770  37.400  1.00  0.00           C  
ATOM   2664  C   THR B 145      33.080  24.480  38.490  1.00  0.00           C  
ATOM   2665  O   THR B 145      34.210  24.900  38.240  1.00  0.00           O  
ATOM   2666  CB  THR B 145      31.690  24.900  36.530  1.00  0.00           C  
ATOM   2667  OG1 THR B 145      30.670  25.620  37.230  1.00  0.00           O  
ATOM   2668  CG2 THR B 145      31.200  24.380  35.170  1.00  0.00           C  
ATOM   2669  N   GLY B 146      32.470  24.660  39.660  1.00  0.00           N  
ATOM   2670  CA  GLY B 146      32.940  25.610  40.690  1.00  0.00           C  
ATOM   2671  C   GLY B 146      32.720  27.070  40.260  1.00  0.00           C  
ATOM   2672  O   GLY B 146      32.010  27.360  39.290  1.00  0.00           O  
ATOM   2673  N   LEU B 147      33.450  27.960  40.940  1.00  0.00           N  
ATOM   2674  CA  LEU B 147      33.310  29.420  40.800  1.00  0.00           C  
ATOM   2675  C   LEU B 147      33.890  30.050  39.520  1.00  0.00           C  
ATOM   2676  O   LEU B 147      35.100  30.270  39.390  1.00  0.00           O  
ATOM   2677  CB  LEU B 147      33.840  30.100  42.070  1.00  0.00           C  
ATOM   2678  CG  LEU B 147      33.520  31.600  42.150  1.00  0.00           C  
ATOM   2679  CD1 LEU B 147      32.010  31.840  42.250  1.00  0.00           C  
ATOM   2680  CD2 LEU B 147      34.250  32.230  43.330  1.00  0.00           C  
ATOM   2681  N   ILE B 148      32.960  30.440  38.640  1.00  0.00           N  
ATOM   2682  CA  ILE B 148      33.260  31.160  37.380  1.00  0.00           C  
ATOM   2683  C   ILE B 148      32.930  32.660  37.580  1.00  0.00           C  
ATOM   2684  O   ILE B 148      31.890  33.020  38.130  1.00  0.00           O  
ATOM   2685  CB  ILE B 148      32.420  30.600  36.210  1.00  0.00           C  
ATOM   2686  CG1 ILE B 148      32.480  29.060  36.140  1.00  0.00           C  
ATOM   2687  CG2 ILE B 148      32.920  31.180  34.870  1.00  0.00           C  
ATOM   2688  CD  ILE B 148      31.300  28.460  35.370  1.00  0.00           C  
ATOM   2689  N   GLN B 149      33.770  33.500  36.980  1.00  0.00           N  
ATOM   2690  CA  GLN B 149      33.660  34.970  37.030  1.00  0.00           C  
ATOM   2691  C   GLN B 149      33.240  35.540  35.660  1.00  0.00           C  
ATOM   2692  O   GLN B 149      33.670  35.030  34.630  1.00  0.00           O  
ATOM   2693  CB  GLN B 149      35.050  35.520  37.420  1.00  0.00           C  
ATOM   2694  CG  GLN B 149      35.090  37.040  37.550  1.00  0.00           C  
ATOM   2695  CD  GLN B 149      36.500  37.610  37.700  1.00  0.00           C  
ATOM   2696  OE1 GLN B 149      37.500  37.120  37.190  1.00  0.00           O  
ATOM   2697  NE2 GLN B 149      36.580  38.730  38.390  1.00  0.00           N  
ATOM   2698  N   ASN B 150      32.470  36.620  35.700  1.00  0.00           N  
ATOM   2699  CA  ASN B 150      32.110  37.390  34.490  1.00  0.00           C  
ATOM   2700  C   ASN B 150      32.930  38.680  34.230  1.00  0.00           C  
ATOM   2701  O   ASN B 150      32.970  39.150  33.090  1.00  0.00           O  
ATOM   2702  CB  ASN B 150      30.610  37.730  34.500  1.00  0.00           C  
ATOM   2703  CG  ASN B 150      29.720  36.490  34.370  1.00  0.00           C  
ATOM   2704  OD1 ASN B 150      30.020  35.510  33.700  1.00  0.00           O  
ATOM   2705  ND2 ASN B 150      28.560  36.530  34.990  1.00  0.00           N  
ATOM   2706  N   GLY B 151      33.370  39.350  35.290  1.00  0.00           N  
ATOM   2707  CA  GLY B 151      34.250  40.540  35.220  1.00  0.00           C  
ATOM   2708  C   GLY B 151      33.560  41.910  35.440  1.00  0.00           C  
ATOM   2709  O   GLY B 151      34.160  42.950  35.150  1.00  0.00           O  
ATOM   2710  N   ASP B 152      32.270  41.870  35.760  1.00  0.00           N  
ATOM   2711  CA  ASP B 152      31.440  43.030  36.140  1.00  0.00           C  
ATOM   2712  C   ASP B 152      30.830  42.900  37.560  1.00  0.00           C  
ATOM   2713  O   ASP B 152      29.790  43.490  37.860  1.00  0.00           O  
ATOM   2714  CB  ASP B 152      30.340  43.200  35.080  1.00  0.00           C  
ATOM   2715  CG  ASP B 152      29.270  42.100  35.050  1.00  0.00           C  
ATOM   2716  OD1 ASP B 152      29.550  40.960  35.490  1.00  0.00           O  
ATOM   2717  OD2 ASP B 152      28.160  42.380  34.540  1.00  0.00           O  
ATOM   2718  N   TRP B 153      31.550  42.210  38.440  1.00  0.00           N  
ATOM   2719  CA  TRP B 153      31.110  41.830  39.800  1.00  0.00           C  
ATOM   2720  C   TRP B 153      29.880  40.900  39.850  1.00  0.00           C  
ATOM   2721  O   TRP B 153      28.970  41.060  40.670  1.00  0.00           O  
ATOM   2722  CB  TRP B 153      30.920  43.060  40.700  1.00  0.00           C  
ATOM   2723  CG  TRP B 153      32.190  43.900  40.890  1.00  0.00           C  
ATOM   2724  CD1 TRP B 153      32.830  44.590  39.950  1.00  0.00           C  
ATOM   2725  CD2 TRP B 153      32.840  44.120  42.090  1.00  0.00           C  
ATOM   2726  NE1 TRP B 153      33.870  45.210  40.500  1.00  0.00           N  
ATOM   2727  CE2 TRP B 153      33.900  44.960  41.810  1.00  0.00           C  
ATOM   2728  CE3 TRP B 153      32.530  43.810  43.410  1.00  0.00           C  
ATOM   2729  CZ2 TRP B 153      34.660  45.500  42.840  1.00  0.00           C  
ATOM   2730  CZ3 TRP B 153      33.270  44.360  44.450  1.00  0.00           C  
ATOM   2731  CH2 TRP B 153      34.330  45.210  44.160  1.00  0.00           C  
ATOM   2732  N   THR B 154      29.830  39.970  38.890  1.00  0.00           N  
ATOM   2733  CA  THR B 154      28.830  38.870  38.840  1.00  0.00           C  
ATOM   2734  C   THR B 154      29.500  37.500  38.600  1.00  0.00           C  
ATOM   2735  O   THR B 154      30.430  37.350  37.810  1.00  0.00           O  
ATOM   2736  CB  THR B 154      27.700  39.040  37.800  1.00  0.00           C  
ATOM   2737  OG1 THR B 154      28.180  38.930  36.460  1.00  0.00           O  
ATOM   2738  CG2 THR B 154      26.900  40.330  38.010  1.00  0.00           C  
ATOM   2739  N   PHE B 155      29.060  36.540  39.400  1.00  0.00           N  
ATOM   2740  CA  PHE B 155      29.600  35.160  39.380  1.00  0.00           C  
ATOM   2741  C   PHE B 155      28.560  34.090  39.020  1.00  0.00           C  
ATOM   2742  O   PHE B 155      27.360  34.330  39.080  1.00  0.00           O  
ATOM   2743  CB  PHE B 155      30.260  34.870  40.730  1.00  0.00           C  
ATOM   2744  CG  PHE B 155      31.540  35.690  40.920  1.00  0.00           C  
ATOM   2745  CD1 PHE B 155      31.480  37.020  41.310  1.00  0.00           C  
ATOM   2746  CD2 PHE B 155      32.770  35.110  40.650  1.00  0.00           C  
ATOM   2747  CE1 PHE B 155      32.640  37.780  41.380  1.00  0.00           C  
ATOM   2748  CE2 PHE B 155      33.940  35.860  40.750  1.00  0.00           C  
ATOM   2749  CZ  PHE B 155      33.870  37.200  41.110  1.00  0.00           C  
ATOM   2750  N   GLN B 156      29.070  32.980  38.470  1.00  0.00           N  
ATOM   2751  CA  GLN B 156      28.250  31.840  38.000  1.00  0.00           C  
ATOM   2752  C   GLN B 156      28.870  30.430  38.140  1.00  0.00           C  
ATOM   2753  O   GLN B 156      30.070  30.290  38.350  1.00  0.00           O  
ATOM   2754  CB  GLN B 156      27.690  32.080  36.590  1.00  0.00           C  
ATOM   2755  CG  GLN B 156      28.690  32.560  35.530  1.00  0.00           C  
ATOM   2756  CD  GLN B 156      27.920  33.050  34.300  1.00  0.00           C  
ATOM   2757  OE1 GLN B 156      27.220  34.060  34.330  1.00  0.00           O  
ATOM   2758  NE2 GLN B 156      27.930  32.270  33.240  1.00  0.00           N  
ATOM   2759  N   THR B 157      27.980  29.440  38.210  1.00  0.00           N  
ATOM   2760  CA  THR B 157      28.340  28.000  38.290  1.00  0.00           C  
ATOM   2761  C   THR B 157      27.330  27.080  37.560  1.00  0.00           C  
ATOM   2762  O   THR B 157      26.130  27.340  37.530  1.00  0.00           O  
ATOM   2763  CB  THR B 157      28.570  27.520  39.740  1.00  0.00           C  
ATOM   2764  OG1 THR B 157      29.010  26.160  39.730  1.00  0.00           O  
ATOM   2765  CG2 THR B 157      27.350  27.690  40.650  1.00  0.00           C  
ATOM   2766  N   LEU B 158      27.880  26.030  36.960  1.00  0.00           N  
ATOM   2767  CA  LEU B 158      27.110  24.990  36.240  1.00  0.00           C  
ATOM   2768  C   LEU B 158      27.350  23.590  36.850  1.00  0.00           C  
ATOM   2769  O   LEU B 158      28.470  23.080  36.890  1.00  0.00           O  
ATOM   2770  CB  LEU B 158      27.440  24.960  34.740  1.00  0.00           C  
ATOM   2771  CG  LEU B 158      26.870  26.140  33.940  1.00  0.00           C  
ATOM   2772  CD1 LEU B 158      27.750  27.390  34.020  1.00  0.00           C  
ATOM   2773  CD2 LEU B 158      26.660  25.730  32.480  1.00  0.00           C  
ATOM   2774  N   VAL B 159      26.260  23.030  37.350  1.00  0.00           N  
ATOM   2775  CA  VAL B 159      26.260  21.750  38.100  1.00  0.00           C  
ATOM   2776  C   VAL B 159      25.490  20.660  37.320  1.00  0.00           C  
ATOM   2777  O   VAL B 159      24.260  20.620  37.300  1.00  0.00           O  
ATOM   2778  CB  VAL B 159      25.710  21.970  39.530  1.00  0.00           C  
ATOM   2779  CG1 VAL B 159      25.780  20.700  40.380  1.00  0.00           C  
ATOM   2780  CG2 VAL B 159      26.460  23.080  40.270  1.00  0.00           C  
ATOM   2781  N   MET B 160      26.270  19.790  36.690  1.00  0.00           N  
ATOM   2782  CA  MET B 160      25.760  18.700  35.830  1.00  0.00           C  
ATOM   2783  C   MET B 160      25.950  17.300  36.440  1.00  0.00           C  
ATOM   2784  O   MET B 160      26.960  17.010  37.080  1.00  0.00           O  
ATOM   2785  CB  MET B 160      26.440  18.760  34.460  1.00  0.00           C  
ATOM   2786  CG  MET B 160      26.180  20.070  33.710  1.00  0.00           C  
ATOM   2787  SD  MET B 160      27.100  20.170  32.130  1.00  0.00           S  
ATOM   2788  CE  MET B 160      26.660  21.820  31.630  1.00  0.00           C  
ATOM   2789  N   LEU B 161      24.940  16.470  36.220  1.00  0.00           N  
ATOM   2790  CA  LEU B 161      24.890  15.090  36.750  1.00  0.00           C  
ATOM   2791  C   LEU B 161      24.570  14.040  35.660  1.00  0.00           C  
ATOM   2792  O   LEU B 161      23.670  14.240  34.830  1.00  0.00           O  
ATOM   2793  CB  LEU B 161      23.810  15.060  37.840  1.00  0.00           C  
ATOM   2794  CG  LEU B 161      23.930  13.870  38.810  1.00  0.00           C  
ATOM   2795  CD1 LEU B 161      25.130  14.040  39.740  1.00  0.00           C  
ATOM   2796  CD2 LEU B 161      22.640  13.750  39.630  1.00  0.00           C  
ATOM   2797  N   GLU B 162      25.330  12.950  35.670  1.00  0.00           N  
ATOM   2798  CA  GLU B 162      25.090  11.780  34.790  1.00  0.00           C  
ATOM   2799  C   GLU B 162      23.860  10.940  35.210  1.00  0.00           C  
ATOM   2800  O   GLU B 162      23.870  10.310  36.270  1.00  0.00           O  
ATOM   2801  CB  GLU B 162      26.310  10.850  34.690  1.00  0.00           C  
ATOM   2802  CG  GLU B 162      27.500  11.510  33.970  1.00  0.00           C  
ATOM   2803  CD  GLU B 162      28.460  10.500  33.330  1.00  0.00           C  
ATOM   2804  OE1 GLU B 162      28.690   9.410  33.890  1.00  0.00           O  
ATOM   2805  OE2 GLU B 162      28.960  10.840  32.240  1.00  0.00           O  
ATOM   2806  N   THR B 163      22.770  11.120  34.470  1.00  0.00           N  
ATOM   2807  CA  THR B 163      21.470  10.460  34.720  1.00  0.00           C  
ATOM   2808  C   THR B 163      20.850   9.800  33.470  1.00  0.00           C  
ATOM   2809  O   THR B 163      21.190  10.120  32.330  1.00  0.00           O  
ATOM   2810  CB  THR B 163      20.410  11.420  35.290  1.00  0.00           C  
ATOM   2811  OG1 THR B 163      20.150  12.480  34.370  1.00  0.00           O  
ATOM   2812  CG2 THR B 163      20.790  11.940  36.670  1.00  0.00           C  
ATOM   2813  N   VAL B 164      20.030   8.780  33.720  1.00  0.00           N  
ATOM   2814  CA  VAL B 164      19.130   8.200  32.690  1.00  0.00           C  
ATOM   2815  C   VAL B 164      17.660   8.490  33.080  1.00  0.00           C  
ATOM   2816  O   VAL B 164      17.130   7.810  33.960  1.00  0.00           O  
ATOM   2817  CB  VAL B 164      19.430   6.710  32.450  1.00  0.00           C  
ATOM   2818  CG1 VAL B 164      18.440   6.040  31.500  1.00  0.00           C  
ATOM   2819  CG2 VAL B 164      20.820   6.540  31.830  1.00  0.00           C  
ATOM   2820  N   PRO B 165      17.020   9.480  32.430  1.00  0.00           N  
ATOM   2821  CA  PRO B 165      15.680   9.980  32.800  1.00  0.00           C  
ATOM   2822  C   PRO B 165      14.560   8.920  32.700  1.00  0.00           C  
ATOM   2823  O   PRO B 165      14.340   8.320  31.650  1.00  0.00           O  
ATOM   2824  CB  PRO B 165      15.440  11.170  31.870  1.00  0.00           C  
ATOM   2825  CG  PRO B 165      16.250  10.830  30.620  1.00  0.00           C  
ATOM   2826  CD  PRO B 165      17.490  10.130  31.190  1.00  0.00           C  
ATOM   2827  N   ARG B 166      13.950   8.680  33.860  1.00  0.00           N  
ATOM   2828  CA  ARG B 166      12.860   7.700  34.040  1.00  0.00           C  
ATOM   2829  C   ARG B 166      11.530   8.370  34.410  1.00  0.00           C  
ATOM   2830  O   ARG B 166      11.470   9.280  35.230  1.00  0.00           O  
ATOM   2831  CB  ARG B 166      13.250   6.720  35.160  1.00  0.00           C  
ATOM   2832  CG  ARG B 166      14.520   5.930  34.850  1.00  0.00           C  
ATOM   2833  CD  ARG B 166      14.230   4.600  34.160  1.00  0.00           C  
ATOM   2834  NE  ARG B 166      15.420   4.050  33.470  1.00  0.00           N  
ATOM   2835  CZ  ARG B 166      16.620   3.750  33.970  1.00  0.00           C  
ATOM   2836  NH1 ARG B 166      16.940   3.920  35.260  1.00  0.00           N  
ATOM   2837  NH2 ARG B 166      17.550   3.210  33.190  1.00  0.00           N  
ATOM   2838  N   SER B 167      10.450   7.800  33.860  1.00  0.00           N  
ATOM   2839  CA  SER B 167       9.060   8.280  34.080  1.00  0.00           C  
ATOM   2840  C   SER B 167       8.560   8.170  35.530  1.00  0.00           C  
ATOM   2841  O   SER B 167       8.190   7.100  36.020  1.00  0.00           O  
ATOM   2842  CB  SER B 167       8.060   7.620  33.110  1.00  0.00           C  
ATOM   2843  OG  SER B 167       8.030   6.190  33.220  1.00  0.00           O  
ATOM   2844  N   GLY B 168       8.590   9.320  36.210  1.00  0.00           N  
ATOM   2845  CA  GLY B 168       8.230   9.410  37.640  1.00  0.00           C  
ATOM   2846  C   GLY B 168       9.230  10.040  38.620  1.00  0.00           C  
ATOM   2847  O   GLY B 168       8.840  10.480  39.700  1.00  0.00           O  
ATOM   2848  N   GLU B 169      10.530  10.030  38.300  1.00  0.00           N  
ATOM   2849  CA  GLU B 169      11.560  10.700  39.130  1.00  0.00           C  
ATOM   2850  C   GLU B 169      11.320  12.220  39.230  1.00  0.00           C  
ATOM   2851  O   GLU B 169      10.490  12.760  38.510  1.00  0.00           O  
ATOM   2852  CB  GLU B 169      12.960  10.520  38.530  1.00  0.00           C  
ATOM   2853  CG  GLU B 169      13.400   9.080  38.240  1.00  0.00           C  
ATOM   2854  CD  GLU B 169      14.710   9.040  37.440  1.00  0.00           C  
ATOM   2855  OE1 GLU B 169      14.850   9.780  36.440  1.00  0.00           O  
ATOM   2856  OE2 GLU B 169      15.580   8.240  37.830  1.00  0.00           O  
ATOM   2857  N   VAL B 170      11.780  12.810  40.330  1.00  0.00           N  
ATOM   2858  CA  VAL B 170      12.010  14.280  40.350  1.00  0.00           C  
ATOM   2859  C   VAL B 170      13.430  14.630  40.800  1.00  0.00           C  
ATOM   2860  O   VAL B 170      13.950  14.100  41.780  1.00  0.00           O  
ATOM   2861  CB  VAL B 170      10.890  15.050  41.080  1.00  0.00           C  
ATOM   2862  CG1 VAL B 170      11.050  15.180  42.600  1.00  0.00           C  
ATOM   2863  CG2 VAL B 170      10.690  16.420  40.450  1.00  0.00           C  
ATOM   2864  N   TYR B 171      14.000  15.580  40.070  1.00  0.00           N  
ATOM   2865  CA  TYR B 171      15.360  16.110  40.300  1.00  0.00           C  
ATOM   2866  C   TYR B 171      15.340  17.540  40.840  1.00  0.00           C  
ATOM   2867  O   TYR B 171      15.060  18.510  40.120  1.00  0.00           O  
ATOM   2868  CB  TYR B 171      16.180  16.020  39.010  1.00  0.00           C  
ATOM   2869  CG  TYR B 171      16.430  14.570  38.590  1.00  0.00           C  
ATOM   2870  CD1 TYR B 171      17.510  13.880  39.110  1.00  0.00           C  
ATOM   2871  CD2 TYR B 171      15.610  13.970  37.640  1.00  0.00           C  
ATOM   2872  CE1 TYR B 171      17.780  12.590  38.690  1.00  0.00           C  
ATOM   2873  CE2 TYR B 171      15.880  12.680  37.220  1.00  0.00           C  
ATOM   2874  CZ  TYR B 171      16.960  11.980  37.740  1.00  0.00           C  
ATOM   2875  OH  TYR B 171      17.230  10.720  37.320  1.00  0.00           O  
ATOM   2876  N   THR B 172      15.500  17.600  42.150  1.00  0.00           N  
ATOM   2877  CA  THR B 172      15.530  18.840  42.950  1.00  0.00           C  
ATOM   2878  C   THR B 172      16.960  19.390  42.980  1.00  0.00           C  
ATOM   2879  O   THR B 172      17.900  18.680  43.330  1.00  0.00           O  
ATOM   2880  CB  THR B 172      15.110  18.600  44.410  1.00  0.00           C  
ATOM   2881  OG1 THR B 172      13.990  17.700  44.490  1.00  0.00           O  
ATOM   2882  CG2 THR B 172      14.750  19.910  45.130  1.00  0.00           C  
ATOM   2883  N   CYS B 173      17.070  20.680  42.660  1.00  0.00           N  
ATOM   2884  CA  CYS B 173      18.340  21.410  42.820  1.00  0.00           C  
ATOM   2885  C   CYS B 173      18.210  22.470  43.930  1.00  0.00           C  
ATOM   2886  O   CYS B 173      17.280  23.280  43.940  1.00  0.00           O  
ATOM   2887  CB  CYS B 173      18.740  22.050  41.480  1.00  0.00           C  
ATOM   2888  SG  CYS B 173      20.500  22.550  41.470  1.00  0.00           S  
ATOM   2889  N   GLN B 174      19.160  22.380  44.860  1.00  0.00           N  
ATOM   2890  CA  GLN B 174      19.230  23.220  46.080  1.00  0.00           C  
ATOM   2891  C   GLN B 174      20.430  24.180  46.010  1.00  0.00           C  
ATOM   2892  O   GLN B 174      21.590  23.780  46.070  1.00  0.00           O  
ATOM   2893  CB  GLN B 174      19.290  22.320  47.320  1.00  0.00           C  
ATOM   2894  CG  GLN B 174      19.170  23.080  48.650  1.00  0.00           C  
ATOM   2895  CD  GLN B 174      19.100  22.160  49.870  1.00  0.00           C  
ATOM   2896  OE1 GLN B 174      18.590  21.040  49.840  1.00  0.00           O  
ATOM   2897  NE2 GLN B 174      19.570  22.620  51.000  1.00  0.00           N  
ATOM   2898  N   VAL B 175      20.090  25.460  45.850  1.00  0.00           N  
ATOM   2899  CA  VAL B 175      21.050  26.570  45.650  1.00  0.00           C  
ATOM   2900  C   VAL B 175      21.150  27.440  46.920  1.00  0.00           C  
ATOM   2901  O   VAL B 175      20.300  28.270  47.220  1.00  0.00           O  
ATOM   2902  CB  VAL B 175      20.650  27.400  44.410  1.00  0.00           C  
ATOM   2903  CG1 VAL B 175      21.640  28.530  44.120  1.00  0.00           C  
ATOM   2904  CG2 VAL B 175      20.520  26.520  43.160  1.00  0.00           C  
ATOM   2905  N   GLU B 176      22.270  27.240  47.610  1.00  0.00           N  
ATOM   2906  CA  GLU B 176      22.630  27.920  48.870  1.00  0.00           C  
ATOM   2907  C   GLU B 176      23.570  29.110  48.600  1.00  0.00           C  
ATOM   2908  O   GLU B 176      24.710  28.940  48.160  1.00  0.00           O  
ATOM   2909  CB  GLU B 176      23.320  26.910  49.790  1.00  0.00           C  
ATOM   2910  CG  GLU B 176      22.430  25.730  50.170  1.00  0.00           C  
ATOM   2911  CD  GLU B 176      21.570  25.930  51.430  1.00  0.00           C  
ATOM   2912  OE1 GLU B 176      21.380  27.080  51.880  1.00  0.00           O  
ATOM   2913  OE2 GLU B 176      21.150  24.900  51.980  1.00  0.00           O  
ATOM   2914  N   HIS B 177      23.000  30.310  48.770  1.00  0.00           N  
ATOM   2915  CA  HIS B 177      23.680  31.580  48.430  1.00  0.00           C  
ATOM   2916  C   HIS B 177      23.370  32.710  49.430  1.00  0.00           C  
ATOM   2917  O   HIS B 177      22.230  33.170  49.490  1.00  0.00           O  
ATOM   2918  CB  HIS B 177      23.270  31.960  46.990  1.00  0.00           C  
ATOM   2919  CG  HIS B 177      24.190  33.010  46.370  1.00  0.00           C  
ATOM   2920  ND1 HIS B 177      23.950  34.320  46.300  1.00  0.00           N  
ATOM   2921  CD2 HIS B 177      25.460  32.820  46.050  1.00  0.00           C  
ATOM   2922  CE1 HIS B 177      25.090  34.930  46.000  1.00  0.00           C  
ATOM   2923  NE2 HIS B 177      26.020  34.010  45.840  1.00  0.00           N  
ATOM   2924  N   PRO B 178      24.410  33.350  50.010  1.00  0.00           N  
ATOM   2925  CA  PRO B 178      24.300  34.380  51.070  1.00  0.00           C  
ATOM   2926  C   PRO B 178      23.380  35.580  50.810  1.00  0.00           C  
ATOM   2927  O   PRO B 178      22.960  36.250  51.750  1.00  0.00           O  
ATOM   2928  CB  PRO B 178      25.730  34.830  51.360  1.00  0.00           C  
ATOM   2929  CG  PRO B 178      26.490  34.500  50.080  1.00  0.00           C  
ATOM   2930  CD  PRO B 178      25.830  33.200  49.620  1.00  0.00           C  
ATOM   2931  N   SER B 179      23.220  35.950  49.540  1.00  0.00           N  
ATOM   2932  CA  SER B 179      22.180  36.910  49.080  1.00  0.00           C  
ATOM   2933  C   SER B 179      20.740  36.610  49.520  1.00  0.00           C  
ATOM   2934  O   SER B 179      19.980  37.540  49.810  1.00  0.00           O  
ATOM   2935  CB  SER B 179      22.200  37.050  47.550  1.00  0.00           C  
ATOM   2936  OG  SER B 179      21.820  35.820  46.920  1.00  0.00           O  
ATOM   2937  N   VAL B 180      20.430  35.320  49.680  1.00  0.00           N  
ATOM   2938  CA  VAL B 180      19.080  34.790  49.990  1.00  0.00           C  
ATOM   2939  C   VAL B 180      19.110  34.080  51.360  1.00  0.00           C  
ATOM   2940  O   VAL B 180      19.930  33.200  51.580  1.00  0.00           O  
ATOM   2941  CB  VAL B 180      18.610  33.770  48.930  1.00  0.00           C  
ATOM   2942  CG1 VAL B 180      17.100  33.520  49.030  1.00  0.00           C  
ATOM   2943  CG2 VAL B 180      18.940  34.160  47.480  1.00  0.00           C  
ATOM   2944  N   THR B 181      18.120  34.390  52.200  1.00  0.00           N  
ATOM   2945  CA  THR B 181      18.010  33.830  53.580  1.00  0.00           C  
ATOM   2946  C   THR B 181      17.650  32.330  53.650  1.00  0.00           C  
ATOM   2947  O   THR B 181      18.050  31.650  54.600  1.00  0.00           O  
ATOM   2948  CB  THR B 181      17.090  34.600  54.540  1.00  0.00           C  
ATOM   2949  OG1 THR B 181      15.700  34.380  54.260  1.00  0.00           O  
ATOM   2950  CG2 THR B 181      17.440  36.090  54.610  1.00  0.00           C  
ATOM   2951  N   SER B 182      16.810  31.870  52.720  1.00  0.00           N  
ATOM   2952  CA  SER B 182      16.450  30.440  52.550  1.00  0.00           C  
ATOM   2953  C   SER B 182      16.890  29.920  51.160  1.00  0.00           C  
ATOM   2954  O   SER B 182      16.680  30.620  50.170  1.00  0.00           O  
ATOM   2955  CB  SER B 182      14.950  30.200  52.750  1.00  0.00           C  
ATOM   2956  OG  SER B 182      14.120  30.970  51.870  1.00  0.00           O  
ATOM   2957  N   PRO B 183      17.440  28.690  51.060  1.00  0.00           N  
ATOM   2958  CA  PRO B 183      18.020  28.170  49.810  1.00  0.00           C  
ATOM   2959  C   PRO B 183      17.030  28.090  48.640  1.00  0.00           C  
ATOM   2960  O   PRO B 183      15.930  27.550  48.770  1.00  0.00           O  
ATOM   2961  CB  PRO B 183      18.570  26.790  50.160  1.00  0.00           C  
ATOM   2962  CG  PRO B 183      17.730  26.350  51.360  1.00  0.00           C  
ATOM   2963  CD  PRO B 183      17.480  27.660  52.120  1.00  0.00           C  
ATOM   2964  N   LEU B 184      17.510  28.540  47.490  1.00  0.00           N  
ATOM   2965  CA  LEU B 184      16.760  28.550  46.220  1.00  0.00           C  
ATOM   2966  C   LEU B 184      16.600  27.140  45.630  1.00  0.00           C  
ATOM   2967  O   LEU B 184      17.580  26.480  45.290  1.00  0.00           O  
ATOM   2968  CB  LEU B 184      17.430  29.460  45.180  1.00  0.00           C  
ATOM   2969  CG  LEU B 184      17.440  30.950  45.530  1.00  0.00           C  
ATOM   2970  CD1 LEU B 184      18.290  31.700  44.510  1.00  0.00           C  
ATOM   2971  CD2 LEU B 184      16.020  31.530  45.530  1.00  0.00           C  
ATOM   2972  N   THR B 185      15.360  26.650  45.670  1.00  0.00           N  
ATOM   2973  CA  THR B 185      15.040  25.310  45.120  1.00  0.00           C  
ATOM   2974  C   THR B 185      14.130  25.350  43.890  1.00  0.00           C  
ATOM   2975  O   THR B 185      13.310  26.250  43.710  1.00  0.00           O  
ATOM   2976  CB  THR B 185      14.450  24.340  46.160  1.00  0.00           C  
ATOM   2977  OG1 THR B 185      13.210  24.820  46.700  1.00  0.00           O  
ATOM   2978  CG2 THR B 185      15.460  24.020  47.270  1.00  0.00           C  
ATOM   2979  N   VAL B 186      14.460  24.430  42.980  1.00  0.00           N  
ATOM   2980  CA  VAL B 186      13.770  24.240  41.680  1.00  0.00           C  
ATOM   2981  C   VAL B 186      13.990  22.810  41.130  1.00  0.00           C  
ATOM   2982  O   VAL B 186      15.030  22.190  41.380  1.00  0.00           O  
ATOM   2983  CB  VAL B 186      14.180  25.360  40.700  1.00  0.00           C  
ATOM   2984  CG1 VAL B 186      15.680  25.380  40.380  1.00  0.00           C  
ATOM   2985  CG2 VAL B 186      13.340  25.380  39.420  1.00  0.00           C  
ATOM   2986  N   GLU B 187      12.970  22.300  40.440  1.00  0.00           N  
ATOM   2987  CA  GLU B 187      12.900  20.880  40.000  1.00  0.00           C  
ATOM   2988  C   GLU B 187      12.710  20.630  38.490  1.00  0.00           C  
ATOM   2989  O   GLU B 187      12.510  21.560  37.700  1.00  0.00           O  
ATOM   2990  CB  GLU B 187      11.800  20.170  40.800  1.00  0.00           C  
ATOM   2991  CG  GLU B 187      12.220  20.000  42.260  1.00  0.00           C  
ATOM   2992  CD  GLU B 187      11.140  19.420  43.180  1.00  0.00           C  
ATOM   2993  OE1 GLU B 187      10.040  20.000  43.240  1.00  0.00           O  
ATOM   2994  OE2 GLU B 187      11.490  18.520  43.970  1.00  0.00           O  
ATOM   2995  N   TRP B 188      13.140  19.430  38.100  1.00  0.00           N  
ATOM   2996  CA  TRP B 188      12.890  18.820  36.770  1.00  0.00           C  
ATOM   2997  C   TRP B 188      12.510  17.330  36.880  1.00  0.00           C  
ATOM   2998  O   TRP B 188      12.980  16.640  37.770  1.00  0.00           O  
ATOM   2999  CB  TRP B 188      14.130  19.010  35.880  1.00  0.00           C  
ATOM   3000  CG  TRP B 188      13.910  18.510  34.450  1.00  0.00           C  
ATOM   3001  CD1 TRP B 188      13.220  19.150  33.500  1.00  0.00           C  
ATOM   3002  CD2 TRP B 188      14.150  17.230  33.990  1.00  0.00           C  
ATOM   3003  NE1 TRP B 188      12.990  18.320  32.480  1.00  0.00           N  
ATOM   3004  CE2 TRP B 188      13.540  17.130  32.750  1.00  0.00           C  
ATOM   3005  CE3 TRP B 188      14.750  16.120  34.560  1.00  0.00           C  
ATOM   3006  CZ2 TRP B 188      13.530  15.920  32.070  1.00  0.00           C  
ATOM   3007  CZ3 TRP B 188      14.730  14.900  33.890  1.00  0.00           C  
ATOM   3008  CH2 TRP B 188      14.130  14.800  32.650  1.00  0.00           C  
ATOM   3009  N   ARG B 189      11.800  16.810  35.870  1.00  0.00           N  
ATOM   3010  CA  ARG B 189      11.320  15.410  35.850  1.00  0.00           C  
ATOM   3011  C   ARG B 189      11.030  14.850  34.440  1.00  0.00           C  
ATOM   3012  O   ARG B 189      10.880  15.610  33.480  1.00  0.00           O  
ATOM   3013  CB  ARG B 189      10.110  15.230  36.790  1.00  0.00           C  
ATOM   3014  CG  ARG B 189       8.670  15.290  36.250  1.00  0.00           C  
ATOM   3015  CD  ARG B 189       8.130  16.670  35.890  1.00  0.00           C  
ATOM   3016  NE  ARG B 189       8.590  17.100  34.560  1.00  0.00           N  
ATOM   3017  CZ  ARG B 189       9.260  18.210  34.240  1.00  0.00           C  
ATOM   3018  NH1 ARG B 189       9.640  19.120  35.130  1.00  0.00           N  
ATOM   3019  NH2 ARG B 189       9.570  18.420  32.960  1.00  0.00           N  
ATOM   3020  N   ALA B 190      11.050  13.520  34.340  1.00  0.00           N  
ATOM   3021  CA  ALA B 190      10.600  12.790  33.130  1.00  0.00           C  
ATOM   3022  C   ALA B 190       9.280  12.000  33.270  1.00  0.00           C  
ATOM   3023  CB  ALA B 190      11.710  11.870  32.630  1.00  0.00           C  
ATOM   3024  O2  ALA B 190       8.640  11.790  32.220  1.00  0.00           O  
ATOM   3025  O1  ALA B 190       8.800  11.780  34.400  1.00  0.00           O  
TER    3026      ALA B 190                                                      
ATOM   3027  CA  ACE C 369      39.350  58.610  48.820  1.00  0.00           C  
ATOM   3028  C   ACE C 369      40.240  57.390  49.040  1.00  0.00           C  
ATOM   3029  O   ACE C 369      41.010  57.370  50.000  1.00  0.00           O  
ATOM   3030  N   PHE C 370      40.180  56.440  48.110  1.00  0.00           N  
ATOM   3031  CA  PHE C 370      40.990  55.200  48.140  1.00  0.00           C  
ATOM   3032  C   PHE C 370      42.510  55.420  48.080  1.00  0.00           C  
ATOM   3033  O   PHE C 370      43.010  56.440  47.600  1.00  0.00           O  
ATOM   3034  CB  PHE C 370      40.560  54.250  47.010  1.00  0.00           C  
ATOM   3035  CG  PHE C 370      39.250  53.500  47.310  1.00  0.00           C  
ATOM   3036  CD1 PHE C 370      39.290  52.310  48.020  1.00  0.00           C  
ATOM   3037  CD2 PHE C 370      38.050  53.940  46.760  1.00  0.00           C  
ATOM   3038  CE1 PHE C 370      38.140  51.550  48.180  1.00  0.00           C  
ATOM   3039  CE2 PHE C 370      36.900  53.180  46.920  1.00  0.00           C  
ATOM   3040  CZ  PHE C 370      36.940  51.980  47.630  1.00  0.00           C  
ATOM   3041  N   ARG C 371      43.250  54.470  48.650  1.00  0.00           N  
ATOM   3042  CA  ARG C 371      44.730  54.470  48.660  1.00  0.00           C  
ATOM   3043  C   ARG C 371      45.330  53.310  47.850  1.00  0.00           C  
ATOM   3044  O   ARG C 371      45.110  52.150  48.140  1.00  0.00           O  
ATOM   3045  CB  ARG C 371      45.260  54.420  50.100  1.00  0.00           C  
ATOM   3046  CG  ARG C 371      45.510  55.820  50.690  1.00  0.00           C  
ATOM   3047  CD  ARG C 371      44.220  56.590  50.960  1.00  0.00           C  
ATOM   3048  NE  ARG C 371      44.540  58.000  51.230  1.00  0.00           N  
ATOM   3049  CZ  ARG C 371      44.190  59.040  50.450  1.00  0.00           C  
ATOM   3050  NH1 ARG C 371      43.470  58.900  49.340  1.00  0.00           N  
ATOM   3051  NH2 ARG C 371      44.610  60.260  50.780  1.00  0.00           N  
ATOM   3052  N   NH2 C 372      46.080  53.630  46.820  1.00  0.00           N  
TER    3053      NH2 C 372                                                      
CONECT   41   40   43                                                           
CONECT   43   41                                                                
CONECT   49   48   51                                                           
CONECT   51   49                                                                
CONECT  240  239  242                                                           
CONECT  242  240                                                                
CONECT  501  500  503                                                           
CONECT  503  501                                                                
CONECT  568  567  570                                                           
CONECT  570  568                                                                
CONECT  651  650  653                                                           
CONECT  653  651                                                                
CONECT  835  834  837                                                           
CONECT  837  835                                                                
CONECT  843  842 1309                                                           
CONECT  860  859  862                                                           
CONECT  862  860                                                                
CONECT 1309  843 1308                                                           
CONECT 1476 1475 1478 1479                                                      
CONECT 1478 1476                                                                
CONECT 1479 1476                                                                
CONECT 1601 1600 2139                                                           
CONECT 1738 1737 1740                                                           
CONECT 1740 1738                                                                
CONECT 2139 1601 2138                                                           
CONECT 2450 2449 2888                                                           
CONECT 2519 2518 2521                                                           
CONECT 2521 2519                                                                
CONECT 2686 2685 2688                                                           
CONECT 2688 2686                                                                
CONECT 2888 2450 2887                                                           
CONECT 3022 3021 3024 3025                                                      
CONECT 3024 3022                                                                
CONECT 3025 3022                                                                
CONECT 3027 3028                                                                
CONECT 3028 3027 3029 3030                                                      
CONECT 3030 3028 3031                                                           
MASTER        0    0    0    0    0    0    0    0 3050    3   37   30          
END                                                                             
